# Supplementary material for: Elevated TOR1B expression predicts poor survival outcomes in patients with breast cancer
Source: Genes Dis. 2025 Aug 21;13(3):101826. doi: 10.1016/j.gendis.2025.101826 (PMC12854870; doi:10.1016/j.gendis.2025.101826)
Supplement: Multimedia component 2 [file mmc2.xls]

## Sheet: mrnaAll
Gene	logFC	AveExpr	t	P.Value	adj.P.Val	B
CRABP1	-1.46728	3.25977	-7.95755	4.40778e-15	4.10948e-14	23.259
VGLL1	-1.24155	1.72606	-8.76365	7.19796e-18	7.93915e-17	29.5708
KRT16	-1.09871	3.1385	-6.53283	9.91797e-11	6.86588e-10	13.4455
FDCSP	-1.06843	3.29066	-5.29744	1.42253e-07	7.50576e-07	6.38819
ROCR	-1.06519	1.94785	-7.68457	3.43288e-14	3.01698e-13	21.2439
GABRP	-1.03883	3.72863	-5.53188	3.97304e-08	2.21515e-07	7.62081
CT83	-1.01271	0.730832	-8.90023	2.304e-18	2.63301e-17	30.6927
CALML5	-1.0122	4.37607	-4.74703	2.34144e-06	1.07023e-05	3.69419
AQP5	-1.00573	2.11607	-6.63874	4.99786e-11	3.53119e-10	14.1142
MIA	-1.00447	2.10011	-7.68705	3.37042e-14	2.96354e-13	21.2619
MSLN	-0.997194	1.58121	-7.16345	1.45287e-12	1.14165e-11	17.573
KRT81	-0.976616	3.10024	-5.47792	5.35178e-08	2.94389e-07	7.33265
FABP7	-0.965994	1.42052	-6.71393	3.05416e-11	2.18864e-10	14.5951
LINC01956	-0.945129	1.08679	-8.72891	9.59467e-18	1.05223e-16	29.2878
ART3	-0.938843	1.02967	-8.00009	3.18336e-15	2.99326e-14	23.5786
ROPN1	-0.927067	0.915716	-9.51087	1.18244e-20	1.55092e-19	35.8903
ROPN1B	-0.926367	1.20674	-9.04535	6.75801e-19	7.99827e-18	31.9012
FOXCUT	-0.919963	0.913182	-8.95095	1.50359e-18	1.73712e-17	31.1132
ELF5	-0.911219	3.06949	-5.91164	4.53711e-09	2.75644e-08	9.72417
TTYH1	-0.904679	1.56509	-8.33994	2.24229e-16	2.25626e-15	26.1865
COL9A3	-0.885924	2.26427	-8.08471	1.65893e-15	1.58338e-14	24.219
KLK6	-0.880981	2.05543	-6.14301	1.13636e-09	7.25263e-09	11.0698
PRAME	-0.853833	2.16195	-4.9736	7.63979e-07	3.70744e-06	4.76902
S100A1	-0.84577	4.3589	-5.90224	4.79468e-09	2.9057e-08	9.67056
PI3	-0.834096	1.75243	-5.89692	4.94701e-09	2.99532e-08	9.64019
EN1	-0.830544	2.17046	-6.93072	7.1847e-12	5.40037e-11	16.0092
PPP1R14C	-0.826459	1.94976	-6.95288	6.18253e-12	4.66992e-11	16.1561
AC005912.1	-0.826115	5.28183	-11.696	7.69727e-30	1.77665e-28	56.7982
HORMAD1	-0.811622	0.864333	-7.63767	4.85402e-14	4.22727e-13	20.904
LINC02188	-0.805408	1.08121	-7.95969	4.33632e-15	4.04555e-14	23.275
CA9	-0.805174	1.49129	-6.51136	1.13829e-10	7.8467e-10	13.3111
S100A7	-0.785086	2.77615	-3.43894	0.000606262	0.00182779	-1.5624
RPL21P16	-0.780881	3.13455	-9.88087	4.21275e-22	6.01696e-21	39.1812
AC022784.1	-0.780067	0.786952	-8.25887	4.25872e-16	4.21276e-15	25.5556
KRT6B	-0.772401	3.18062	-4.73663	2.46219e-06	1.12199e-05	3.64601
BCL11A	-0.759581	1.4517	-8.58267	3.1828e-17	3.37627e-16	28.1073
KRT17	-0.759219	5.63431	-4.12011	4.0761e-05	0.000154561	0.97169
AP001783.1	-0.750179	0.643005	-10.1658	3.01059e-23	4.62268e-22	41.7868
KCNN4	-0.750054	4.1546	-7.39177	2.89591e-13	2.39081e-12	19.1527
CHI3L2	-0.749254	3.89239	-5.55608	3.47317e-08	1.94795e-07	7.75093
PSAT1	-0.748587	2.80393	-5.98979	2.85735e-09	1.76543e-08	10.1733
S100A8	-0.741873	4.14959	-4.22705	2.56768e-05	0.000100758	1.4098
LY6D	-0.737312	1.19336	-5.874	5.65791e-09	3.41232e-08	9.50984
RPS28P7	-0.735157	8.49405	-5.02222	5.97174e-07	2.93101e-06	5.00588
FOXC1	-0.734227	2.92087	-6.78767	1.87534e-11	1.36405e-10	15.0715
RPL10P6	-0.733879	2.86104	-4.75273	2.27772e-06	1.04341e-05	3.72062
KLK5	-0.726636	2.64597	-4.65148	3.70324e-06	1.64952e-05	3.2553
FOLR1	-0.722915	2.35464	-5.34911	1.07848e-07	5.76735e-07	6.6555
LCN2	-0.711836	3.66855	-4.51507	7.02409e-06	3.01514e-05	2.64363
SOX9-AS1	-0.7098	1.58077	-8.1995	6.78903e-16	6.63163e-15	25.0972
PCSK1N	-0.709249	1.88936	-5.70771	1.47813e-08	8.58184e-08	8.57835
CASC8	-0.706777	0.798813	-10.1343	4.04322e-23	6.16602e-22	41.4955
PHGDH	-0.704641	5.16444	-6.73823	2.60211e-11	1.87368e-10	14.7515
A2ML1	-0.694519	1.08548	-6.42561	1.96552e-10	1.32969e-09	12.7785
CRYAB	-0.693317	5.89946	-5.54527	3.68846e-08	2.06397e-07	7.69273
KLK10	-0.690463	1.88479	-5.32555	1.22395e-07	6.50716e-07	6.53332
S100B	-0.687588	3.05337	-5.50966	4.4931e-08	2.49065e-07	7.5018
HRCT1	-0.686566	2.08468	-6.33672	3.43896e-10	2.28033e-09	12.2334
FOXP4-AS1	-0.682544	1.81747	-10.1345	4.03496e-23	6.15518e-22	41.4976
S100A2	-0.682488	3.25585	-5.02908	5.76665e-07	2.835e-06	5.0395
KLK7	-0.680846	1.85027	-5.30235	1.38575e-07	7.32102e-07	6.41347
SLPI	-0.680497	5.96976	-4.13978	3.74688e-05	0.000142964	1.05145
OBP2B	-0.658533	2.12756	-4.1916	2.9963e-05	0.00011628	1.26334
SYT8	-0.658059	1.40952	-6.78216	1.94525e-11	1.41394e-10	15.0357
MTND1P23	-0.657785	2.83062	-3.74814	0.000187582	0.00062901	-0.467273
UGT8	-0.653607	1.31794	-6.7966	1.76721e-11	1.28749e-10	15.1295
LINC01315	-0.649457	1.96686	-8.97594	1.21755e-18	1.41638e-17	31.3211
CDKN2A	-0.648183	4.29643	-6.38489	2.54172e-10	1.7028e-09	12.5279
KRT15	-0.647493	4.57019	-4.10392	4.36758e-05	0.000164731	0.9063
GFRA3	-0.646026	0.690603	-9.26645	1.01028e-19	1.25738e-18	33.7745
AC107983.1	-0.642444	2.682	-10.9123	2.25659e-26	4.19093e-25	48.8992
AC079922.1	-0.638542	2.65305	-11.2836	5.42149e-28	1.11888e-26	52.5875
GSTA1	-0.637471	1.16573	-5.68012	1.72933e-08	9.98851e-08	8.42625
TMSB15A	-0.63686	2.36221	-6.17028	9.62295e-10	6.18127e-09	11.2315
KIRREL3-AS1	-0.635694	0.530302	-9.00293	9.68917e-19	1.13426e-17	31.5462
AC011247.1	-0.635167	1.61493	-7.23333	8.9101e-13	7.10207e-12	18.0517
KLK8	-0.634977	1.13373	-6.36919	2.80551e-10	1.87346e-09	12.4317
LEMD1	-0.629726	0.900734	-7.03506	3.529e-12	2.70356e-11	16.7045
WNT6	-0.627339	0.984388	-7.96036	4.31435e-15	4.02645e-14	23.28
SMOC1	-0.627291	1.66224	-5.99155	2.82766e-09	1.74769e-08	10.1835
AP001505.1	-0.625269	2.93199	-9.37659	3.86448e-20	4.9247e-19	34.7222
SOX8	-0.62446	0.965377	-7.19924	1.13165e-12	8.95254e-12	17.8176
GAL	-0.62407	2.01402	-5.75593	1.12168e-08	6.59056e-08	8.84588
AC245884.9	-0.622063	0.592885	-9.24119	1.25773e-19	1.55656e-18	33.5585
AC034236.1	-0.620765	4.45349	-9.46717	1.74108e-20	2.26269e-19	35.5086
RPL3P4	-0.6203	5.60351	-8.36459	1.84301e-16	1.8632e-15	26.3793
STAC2	-0.617771	2.68985	-3.83909	0.000130656	0.000452273	-0.127627
AC246787.1	-0.608168	2.90666	-11.5106	5.28984e-29	1.16643e-27	54.8904
KCNK5	-0.607241	2.54284	-5.97601	3.10129e-09	1.91067e-08	10.0937
MTND4P12	-0.604221	4.89872	-3.688	0.000237271	0.000778408	-0.687489
SNORC	-0.604074	1.51739	-7.63304	5.02245e-14	4.37042e-13	20.8705
SNORA33	-0.602924	3.46536	-10.2044	2.09554e-23	3.25199e-22	42.1447
AC026403.1	-0.600853	3.79518	-8.17415	8.27778e-16	8.04642e-15	24.9023
RPL13AP25	-0.600088	3.79341	-9.73539	1.58264e-21	2.17609e-20	37.8747
CENPW	-0.59845	4.68351	-7.92362	5.70816e-15	5.28235e-14	23.0051
AC020907.1	-0.597465	0.954533	-7.82388	1.21364e-14	1.09817e-13	22.2644
MELTF-AS1	-0.597004	2.83534	-9.69817	2.2147e-21	3.022e-20	37.5431
HPDL	-0.596407	1.50824	-7.34676	3.9938e-13	3.26662e-12	18.8377
PROM1	-0.594968	3.51373	-3.66554	0.000258808	0.000841825	-0.768809
SNORD99	-0.593458	3.02812	-8.85928	3.24712e-18	3.66641e-17	30.3548
LINC02487	-0.586779	0.489763	-8.12698	1.19534e-15	1.15091e-14	24.5411
SNORD104	-0.586777	4.12923	-5.70807	1.47508e-08	8.56504e-08	8.58036
FAM3D	-0.586102	1.19712	-6.47068	1.47619e-10	1.0097e-09	13.0576
AC011479.1	-0.585471	1.45501	-8.46665	8.14076e-17	8.41493e-16	27.1831
SYNE2	0.585005	3.98433	11.0666	4.84551e-27	9.41506e-26	50.4207
ENC1	0.585018	4.99371	9.8754	4.42885e-22	6.31555e-21	39.1318
MSMB	0.585051	3.26386	3.54243	0.000413369	0.0012905	-1.2061
EXD2	0.585121	4.4739	15.5766	1.66088e-49	1.99911e-47	101.698
AC127521.1	0.585429	1.93408	7.64647	4.5491e-14	3.96621e-13	20.9676
SLC46A1	0.585465	2.68285	11.083	4.1118e-27	8.04462e-26	50.5831
PLPPR3	0.585668	2.32795	5.14951	3.1018e-07	1.57588e-06	5.63648
KLHDC2	0.585913	4.23845	14.3975	3.98821e-43	2.51852e-41	87.1182
KIF26B	0.585985	2.77348	8.19018	7.30263e-16	7.11652e-15	25.0255
NCOA1	0.586088	4.70306	13.2778	2.21663e-37	8.7307e-36	73.9995
PRKACB	0.586217	4.65168	6.4471	1.71505e-10	1.16671e-09	12.9114
TOM1L2	0.586231	4.89032	11.1175	2.90719e-27	5.73791e-26	50.926
TMED5	0.586263	4.83773	14.2615	2.06855e-42	1.21368e-40	85.4853
MIR4635	0.586285	1.79035	7.95505	4.49276e-15	4.18425e-14	23.2402
ZNF441	0.586451	2.64513	12.8778	2.08043e-35	7.06651e-34	69.4977
PCNX4	0.586485	3.12134	16.0268	5.01621e-52	8.15369e-50	107.458
PPP1R12A	0.586486	4.91345	13.9541	8.20241e-41	4.21504e-39	81.8349
OTUD4	0.586502	4.25069	13.772	7.06957e-40	3.35123e-38	79.6987
TESK2	0.586512	3.54941	9.62514	4.26919e-21	5.75101e-20	36.8954
ZNF718	0.586536	2.66228	11.5543	3.36358e-29	7.4874e-28	55.3385
UBXN4	0.586545	6.76574	15.6723	4.87613e-50	6.26134e-48	102.914
SSH1	0.586641	3.49964	16.5609	4.51704e-55	1.11482e-52	114.421
PCDHGB5	0.586881	1.49923	7.9937	3.34332e-15	3.13928e-14	23.5305
TPP1	0.58692	6.98167	15.3551	2.77565e-48	2.88856e-46	98.9024
EIF2AK3	0.586924	4.45541	14.2653	1.97634e-42	1.16338e-40	85.5305
METTL14	0.587206	3.58492	17.3491	1.13569e-59	4.88828e-57	124.939
PAFAH2	0.587243	4.28037	14.9587	4.02329e-46	3.4089e-44	93.9635
AP3B1	0.587267	5.03597	17.2089	7.62406e-59	2.92998e-56	123.048
STAU2	0.587268	5.21503	12.2739	1.63357e-32	4.50493e-31	62.8932
CERCAM	0.587304	5.32594	10.4492	2.05639e-24	3.38556e-23	44.4384
LNPK	0.587411	4.12371	15.9287	1.79131e-51	2.72254e-49	106.194
CAMSAP1	0.587468	3.95177	16.1297	1.31322e-52	2.31657e-50	108.788
RNF123	0.587813	3.61972	15.142	4.06795e-47	3.72858e-45	96.2377
MTREX	0.587848	5.38545	14.9696	3.51186e-46	2.99919e-44	94.0985
RFX7	0.587989	3.03931	14.0118	4.12747e-41	2.18573e-39	82.5161
ZHX3	0.588118	3.21934	14.57	4.87419e-44	3.32378e-42	89.2036
VWF	0.588154	5.40644	9.06129	5.90016e-19	6.99838e-18	32.035
PIAS3	0.588167	5.7941	12.5153	1.17036e-33	3.51388e-32	65.5045
AFAP1L2	0.588208	3.81094	8.13997	1.08052e-15	1.04297e-14	24.6404
RBSN	0.588245	3.98218	16.1585	9.01764e-53	1.62811e-50	109.162
FBXO21	0.588395	4.76526	15.6959	3.60196e-50	4.65857e-48	103.215
DENND5A	0.5884	5.14801	14.862	1.33749e-45	1.06767e-43	92.7715
PER3	0.588425	3.54317	9.59604	5.5393e-21	7.40818e-20	36.6384
UNC5A	0.588454	1.92812	6.06312	1.84261e-09	1.15626e-08	10.5997
RAB3GAP2	0.588497	4.66957	13.617	4.35664e-39	1.93879e-37	77.8954
SMAD3	0.588568	4.57702	11.1584	1.92627e-27	3.86137e-26	51.3332
CNOT6	0.58871	4.75993	14.5018	1.12171e-43	7.42327e-42	88.3767
GDE1	0.589001	6.48834	15.3064	5.13465e-48	5.19285e-46	98.2918
DOCK8	0.589071	3.3801	9.63814	3.79975e-21	5.13405e-20	37.0104
EXOC7	0.589121	5.22587	14.552	6.0736e-44	4.11041e-42	88.9854
ELMOD2	0.589295	4.75269	14.2658	1.96342e-42	1.15831e-40	85.537
MMP16	0.589313	1.80304	8.79256	5.66281e-18	6.28457e-17	29.807
KCTD12	0.589326	5.11537	9.55549	7.95321e-21	1.05448e-19	36.2815
PIGK	0.589361	4.56409	14.9	8.34854e-46	6.81603e-44	93.2391
TOR1A	0.589392	5.9016	25.336	1.52972e-111	4.11517e-107	243.63
PRKAR2A	0.58943	4.87949	14.1255	1.06126e-41	5.91698e-40	83.8632
ATP5PBP5	0.589499	1.48365	10.3189	7.11615e-24	1.13275e-22	43.2117
CISH	0.589532	4.61465	8.09852	1.49075e-15	1.42819e-14	24.3241
PTPRC	0.589623	4.24936	6.46126	1.56743e-10	1.07007e-09	12.9991
VPS13A	0.589693	2.82268	13.2773	2.2283e-37	8.77024e-36	73.9943
AL136981.2	0.589837	1.58388	14.1566	7.30936e-42	4.12228e-40	84.2331
RAB17	0.589939	4.31929	8.2556	4.36973e-16	4.31701e-15	25.5303
RAI1	0.590077	4.19006	12.4638	2.06073e-33	6.07195e-32	64.944
STRBP	0.590105	4.79629	15.165	3.04957e-47	2.8436e-45	96.5237
TAF9B	0.590106	5.27131	13.1181	1.37535e-36	5.08228e-35	72.1901
CHSY3	0.590113	2.03554	11.8745	1.17802e-30	2.86792e-29	58.6565
TRIM36	0.590147	2.17436	6.60444	6.24662e-11	4.38241e-10	13.8966
PTPN3	0.590159	3.52519	12.1609	5.54398e-32	1.47082e-30	61.683
GLCCI1	0.590304	3.6536	10.1675	2.96433e-23	4.55555e-22	41.8021
MRVI1	0.590425	2.93838	10.6457	3.0886e-25	5.36224e-24	46.3122
PCDHGB7	0.590548	1.44514	12.7965	5.17574e-35	1.70841e-33	68.5945
FAM102B	0.590666	4.14441	9.22857	1.40289e-19	1.73079e-18	33.4509
SHROOM1	0.590758	3.89077	4.86365	1.32322e-06	6.2379e-06	4.24144
SLC2A13	0.590762	2.11337	11.7795	3.20715e-30	7.6015e-29	57.6649
AKAP10	0.590779	4.2265	13.8038	4.8617e-40	2.34176e-38	80.07
VCPIP1	0.590796	3.77814	13.1306	1.19332e-36	4.42786e-35	72.3308
USP8	0.590973	3.20513	16.0422	4.10898e-52	6.78146e-50	107.656
EGR3	0.590995	3.34979	5.60472	2.64656e-08	1.50216e-07	8.01406
TANC1	0.591108	4.03721	11.6711	9.98281e-30	2.29238e-28	56.5408
HNMT	0.591159	4.90135	11.5083	5.41528e-29	1.19311e-27	54.8672
DOLPP1	0.591168	4.7794	18.9645	1.85337e-69	2.43212e-66	147.326
SNX6	0.591316	5.61602	16.0589	3.30501e-52	5.53955e-50	107.872
TLR7	0.591331	2.30868	9.88969	3.88583e-22	5.56183e-21	39.261
TRIM6	0.591353	2.32363	10.6315	3.54556e-25	6.13383e-24	46.1758
PARM1	0.591362	3.78704	7.65689	4.21249e-14	3.67929e-13	21.0431
UBXN2B	0.591415	4.62341	12.5	1.38422e-33	4.13292e-32	65.3383
GLYR1	0.591572	6.47573	15.3132	4.71278e-48	4.78419e-46	98.3769
SYNRG	0.591665	4.0719	14.0878	1.66673e-41	9.1505e-40	83.4155
LCA5	0.591826	2.2837	12.3282	9.06497e-33	2.54685e-31	63.4766
AP001000.1	0.591839	4.06063	12.3077	1.13234e-32	3.15502e-31	63.2562
KAT7	0.591908	4.15028	12.9372	1.06659e-35	3.69516e-34	70.1598
PURA	0.591925	3.25508	14.3004	1.29255e-42	7.78759e-41	85.9517
VN1R83P	0.592006	1.81416	11.302	4.49362e-28	9.32396e-27	52.7732
ESYT1	0.592021	6.47062	16.0436	4.03216e-52	6.67514e-50	107.675
FIBIN	0.592059	4.39111	6.92753	7.34127e-12	5.51343e-11	15.9881
SCGB2A1	0.592225	3.68014	3.35693	0.000815559	0.00238991	-1.8374
EIF3A	0.59234	6.63326	13.4485	3.09548e-38	1.29105e-36	75.9512
AC024075.1	0.592347	2.37833	9.8398	6.13096e-22	8.66695e-21	38.8108
LIMCH1	0.592403	4.6971	7.52015	1.14702e-13	9.7339e-13	20.0606
CD36	0.592446	3.9299	4.85675	1.36912e-06	6.44241e-06	4.20872
KLHL12	0.592551	5.6334	14.3636	6.01597e-43	3.72043e-41	86.7104
DDX46	0.592587	5.15537	15.6324	8.13016e-50	1.01727e-47	102.407
AC010735.2	0.59262	2.28008	7.13635	1.75427e-12	1.37028e-11	17.3885
AIDA	0.592648	4.27714	14.3463	7.41689e-43	4.545e-41	86.5027
GTF2A1	0.592652	4.51111	15.6973	3.54015e-50	4.58966e-48	103.232
MAML1	0.592835	4.71418	17.3278	1.51756e-59	6.37883e-57	124.651
CNOT6L	0.592922	4.06518	14.3775	5.08573e-43	3.16698e-41	86.8771
SHTN1	0.592954	5.00025	12.4777	1.76829e-33	5.24182e-32	65.0957
PRICKLE2	0.593058	2.87252	10.2254	1.72047e-23	2.67997e-22	42.3396
APPL1	0.593085	5.06674	13.4734	2.31805e-38	9.7818e-37	76.238
PLXDC2	0.593099	4.74875	8.42411	1.14555e-16	1.17264e-15	26.8471
FGL2	0.593132	4.01596	7.66646	3.92495e-14	3.43429e-13	21.1124
HMGCS1	0.593247	5.55859	11.1263	2.66222e-27	5.26408e-26	51.0131
EPAS1	0.593396	6.02616	10.1349	4.01934e-23	6.13308e-22	41.5014
NUMA1	0.593499	6.77765	12.5263	1.03717e-33	3.12973e-32	65.6242
ZNF134	0.593517	3.77245	12.977	6.81144e-36	2.38747e-34	70.6043
NR2C2	0.593526	3.90346	11.7413	4.79215e-30	1.12345e-28	57.2673
SMARCA5	0.593577	5.497	15.9727	1.01251e-51	1.58823e-49	106.761
GFM2	0.593711	4.6594	15.0444	1.382e-46	1.20903e-44	95.024
SGPL1	0.593892	5.72385	13.6934	1.78199e-39	8.21565e-38	78.7819
SESN3	0.59393	3.87694	6.70922	3.15029e-11	2.25572e-10	14.5648
ANKRD12	0.59394	3.73677	12.4196	3.34355e-33	9.7292e-32	64.4646
CRNKL1	0.594221	5.26922	14.729	6.91881e-45	5.14872e-43	91.1407
PLEKHD1	0.594246	1.46233	7.75717	2.00075e-14	1.78429e-13	21.7737
DUSP16	0.594356	5.55974	10.7825	8.1166e-26	1.45712e-24	47.6334
AL031282.1	0.594515	2.8337	9.02657	7.92767e-19	9.33332e-18	31.7439
KCTD6	0.594608	4.08583	8.31937	2.63997e-16	2.64061e-15	26.0259
SLC35A5	0.594756	4.10731	16.0219	5.34521e-52	8.63629e-50	107.395
ZNF827	0.594759	3.59197	12.7095	1.3654e-34	4.35206e-33	67.6332
DPP4	0.594988	2.59745	8.15858	9.34689e-16	9.04805e-15	24.7829
BNIP3L	0.595238	6.36404	12.402	4.05164e-33	1.17199e-31	64.2743
MYO5B	0.595286	4.49032	9.70001	2.17825e-21	2.97453e-20	37.5594
RECK	0.595371	2.9687	10.1514	3.44672e-23	5.2818e-22	41.6532
VAV2	0.595597	4.98703	14.7476	5.50377e-45	4.16483e-43	91.3677
ZEB2	0.595605	3.28406	10.6162	4.11216e-25	7.07083e-24	46.0293
NEDD4L	0.595606	4.49407	10.1091	5.11507e-23	7.75228e-22	41.2633
PPIP5K2	0.595612	3.18296	14.9584	4.03652e-46	3.41473e-44	93.9603
BPIFB2	0.59562	1.95073	4.3209	1.6971e-05	6.86017e-05	1.80319
AAGAB	0.595745	6.1411	14.8956	8.80992e-46	7.16012e-44	93.1858
UBR4	0.595746	4.79751	13.4443	3.24783e-38	1.34937e-36	75.9036
ZFYVE1	0.595837	4.20413	17.6456	1.96614e-61	1.10192e-58	128.968
PRKDC	0.59584	5.78636	9.5842	6.15677e-21	8.20339e-20	36.5341
ECE1	0.595894	6.90794	11.6256	1.60548e-29	3.64318e-28	56.0705
MARF1	0.595897	5.10129	15.3515	2.90367e-48	3.01014e-46	98.8576
DPP8	0.595898	3.85687	14.6033	3.24099e-44	2.25291e-42	89.6085
CMTM6	0.595923	6.43016	12.9832	6.34557e-36	2.22853e-34	70.6745
CDK14	0.595926	4.00417	9.89663	3.64633e-22	5.22877e-21	39.3238
AC241585.1	0.596239	3.12355	11.5242	4.59511e-29	1.01741e-27	55.0297
ZNF329	0.596247	3.6902	12.0946	1.12955e-31	2.93449e-30	60.9781
KAT2B	0.596267	3.13723	12.1628	5.43071e-32	1.44291e-30	61.7034
VPS41	0.596399	4.79432	16.5125	8.58193e-55	2.03407e-52	113.783
C16orf70	0.596539	4.53555	15.9411	1.52549e-51	2.35174e-49	106.354
OCRL	0.5967	4.97048	14.046	2.74666e-41	1.48372e-39	82.92
2024-03-08	0.596794	4.55226	10.6388	3.30298e-25	5.72336e-24	46.2459
CD302	0.596825	2.53669	10.7015	1.79336e-25	3.15837e-24	46.8496
ERBB2	0.596892	7.70012	6.07149	1.7521e-09	1.10075e-08	10.6487
LGALS8	0.596988	5.4359	11.1574	1.94542e-27	3.89685e-26	51.3234
LIPH	0.597101	3.20034	7.64571	4.57459e-14	3.98651e-13	20.9622
AL391001.1	0.597194	2.84874	8.16652	8.7856e-16	8.52311e-15	24.8437
SPATA20	0.597207	5.35615	8.87647	2.8121e-18	3.18928e-17	30.4964
ILK	0.597474	3.73078	13.4888	1.93886e-38	8.24637e-37	76.4151
KIAA1217	0.597484	5.68146	12.7609	7.70317e-35	2.51489e-33	68.2005
XAF1	0.597487	2.94826	7.86223	9.0893e-15	8.27604e-14	22.5482
NAF1	0.597491	3.93177	12.6447	2.80317e-34	8.7482e-33	66.9205
GNG10	0.597518	3.7099	15.9593	1.20482e-51	1.87892e-49	106.588
ZFPM2	0.597727	2.01176	10.6486	3.00169e-25	5.22146e-24	46.3404
ARHGEF6	0.597774	4.33416	8.55049	4.13426e-17	4.35209e-16	27.8499
ADAT1	0.597892	4.55331	14.3603	6.25984e-43	3.86237e-41	86.671
TFRC	0.598137	6.01322	8.37872	1.6467e-16	1.6685e-15	26.4901
TENM3	0.598312	1.83988	8.84063	3.79467e-18	4.26231e-17	30.2013
STAG2	0.598319	5.71164	13.9778	6.18694e-41	3.2193e-39	82.1146
RNF31	0.598494	3.93057	14.9037	7.97136e-46	6.51798e-44	93.285
PHF8	0.598585	4.66991	14.2806	1.64168e-42	9.7707e-41	85.7145
ZNF675	0.598764	3.17895	12.8353	3.35365e-35	1.12072e-33	69.0245
THUMPD1	0.599088	5.63897	14.6562	1.69479e-44	1.20935e-42	90.2518
OLR1	0.599176	4.13398	7.88637	7.57257e-15	6.93493e-14	22.7275
RXRA	0.599194	5.44717	13.9421	9.46245e-41	4.8211e-39	81.6932
DUSP3	0.599247	5.55907	16.833	1.20513e-56	3.5239e-54	118.019
MAPK9	0.599365	5.08008	14.8825	1.03639e-45	8.34743e-44	93.0246
ZNF772	0.599386	2.48534	10.6918	1.97208e-25	3.46179e-24	46.7557
ARSD	0.599478	5.78742	10.6306	3.57395e-25	6.17897e-24	46.1679
MPHOSPH9	0.599488	2.86579	13.1138	1.44419e-36	5.32203e-35	72.1417
PCDH18	0.59954	3.14263	8.90416	2.22922e-18	2.55026e-17	30.7252
ACSL3	0.599584	6.25579	11.5362	4.05765e-29	8.99892e-28	55.1528
MFAP1	0.599596	5.65345	16.9453	2.67281e-57	8.71548e-55	119.515
ZMPSTE24	0.599631	6.35775	16.3329	9.1667e-54	1.86817e-51	111.432
TROVE2	0.599658	4.27232	13.0019	5.13802e-36	1.82831e-34	70.8837
SERPINE1	0.599758	5.38682	6.93727	6.87287e-12	5.17466e-11	16.0526
TADA2B	0.59982	4.84218	15.7114	2.95467e-50	3.86788e-48	103.412
HNRNPA1P57	0.600117	1.34447	4.63131	4.07512e-06	1.80515e-05	3.16377
SAR1B	0.600143	4.86816	15.2755	7.5871e-48	7.55942e-46	97.9043
OIP5-AS1	0.600296	5.0256	14.723	7.45266e-45	5.5307e-43	91.067
DAZAP2P1	0.600465	2.1248	11.4269	1.25274e-28	2.69497e-27	54.0372
AP1G1	0.600509	5.45661	14.4644	1.76856e-43	1.15338e-41	87.925
MKLN1	0.600888	3.52985	14.0777	1.87878e-41	1.02832e-39	83.2967
DNAJC24	0.600902	3.28981	15.6465	6.79193e-50	8.57807e-48	102.585
CAPRIN1	0.600913	7.84347	14.0991	1.45465e-41	8.03538e-40	83.5505
ARMCX3	0.600926	5.80604	12.7701	6.94666e-35	2.27342e-33	68.3029
BNC2	0.600934	1.77185	10.9409	1.69759e-26	3.1791e-25	49.1807
P4HA3	0.601002	3.132	8.6835	1.39479e-17	1.51512e-16	28.9194
AC037198.1	0.601061	2.52866	6.88464	9.80538e-12	7.29883e-11	15.7052
BACE1	0.601136	3.93204	12.8693	2.289e-35	7.76025e-34	69.403
SLC29A3	0.601145	4.66446	11.6221	1.66455e-29	3.77244e-28	56.0348
STAT3	0.601202	7.25232	13.88	1.97656e-40	9.80139e-39	80.9626
HIST1H2BC	0.60128	4.15671	5.81803	7.83815e-09	4.66965e-08	9.19352
RERG-IT1	0.601361	1.74246	7.47047	1.64412e-13	1.38001e-12	19.7076
LEO1	0.601635	5.54609	13.3588	8.72343e-38	3.52892e-36	74.924
AHCYL2	0.60193	4.03001	11.9335	6.3058e-31	1.5613e-29	59.2753
ATG16L1	0.601935	4.88502	14.4431	2.29132e-43	1.46937e-41	87.6681
ITFG1	0.601988	5.55321	13.8347	3.37624e-40	1.64689e-38	80.4316
ADAMTS16	0.602073	2.05382	6.64578	4.7735e-11	3.37799e-10	14.1591
SLC24A3	0.602241	3.89754	7.03611	3.50369e-12	2.68531e-11	16.7116
TFAP2B	0.602327	3.24952	3.49804	0.000487753	0.00149923	-1.3602
NUP188	0.602514	5.13745	18.6153	2.64311e-67	2.90219e-64	142.398
PTAR1	0.602622	3.52145	12.9686	7.48398e-36	2.61638e-34	70.511
CAP2	0.602665	4.40126	7.99482	3.31457e-15	3.11337e-14	23.539
GALNT16	0.602673	2.90905	6.6931	3.50241e-11	2.50119e-10	14.4614
TRIM58	0.602794	1.38588	7.69184	3.25268e-14	2.86422e-13	21.2968
TBC1D12	0.60282	3.27141	13.9529	8.32017e-41	4.27147e-39	81.8208
FGD5-AS1	0.603024	6.59614	14.9068	7.67015e-46	6.29081e-44	93.3232
YIPF5	0.603052	5.59315	18.4085	4.87274e-66	4.44353e-63	139.503
MOAP1	0.603359	5.30399	13.3883	6.21191e-38	2.54741e-36	75.2606
KIAA0556	0.603467	4.05845	13.3729	7.41787e-38	3.01894e-36	75.0847
SASH1	0.603523	4.17781	8.62382	2.27522e-17	2.43561e-16	28.4377
EMP2	0.603534	6.85102	10.2711	1.11837e-23	1.76249e-22	42.7651
SLC1A2	0.603613	1.73819	7.32032	4.82005e-13	3.92216e-12	18.6535
SUZ12	0.603666	4.94187	13.3118	1.49882e-37	5.96015e-36	74.3874
FEM1B	0.603785	5.176	14.493	1.24822e-43	8.21001e-42	88.2707
DDR2	0.603892	3.47125	9.07226	5.37344e-19	6.38488e-18	32.1271
TNKS	0.603935	3.9257	12.75	8.69657e-35	2.82208e-33	68.0803
BBS10	0.603977	3.69273	13.9628	7.40091e-41	3.82141e-39	81.9369
SLC16A4	0.604037	3.15522	8.1189	1.27275e-15	1.22347e-14	24.4794
SLC22A4	0.604073	2.51987	9.61108	4.842e-21	6.49986e-20	36.7712
ADAR	0.604096	7.76416	13.752	8.94673e-40	4.21507e-38	79.4652
RSF1	0.604101	4.14585	10.8827	3.02359e-26	5.58265e-25	48.6099
SOS2	0.604293	4.59293	14.6988	1.00341e-44	7.34509e-43	90.7719
DHFR2	0.604421	3.16458	15.7754	1.29704e-50	1.79394e-48	104.229
DOLK	0.604457	4.83531	19.6537	9.117e-74	1.81675e-70	157.183
PRR13P5	0.604463	3.15299	15.5415	2.59783e-49	3.05844e-47	101.254
MPP5	0.604481	4.14039	13.2876	1.97942e-37	7.83079e-36	74.1117
CHAMP1	0.604491	4.44372	12.4545	2.28083e-33	6.69114e-32	64.8435
EIF4G2	0.604582	8.41907	16.019	5.55062e-52	8.94132e-50	107.357
ANKRD30B	0.604652	1.74544	5.48526	5.14004e-08	2.83321e-07	7.37169
ATF6	0.604861	5.2042	15.1383	4.26176e-47	3.89296e-45	96.1915
SERPINI1	0.60489	3.99984	6.42189	2.01225e-10	1.36029e-09	12.7556
ANKIB1	0.605062	5.00659	14.2277	3.10899e-42	1.80251e-40	85.0811
DNAJA4	0.605079	5.67638	8.81708	4.61781e-18	5.1546e-17	30.0079
UBN1	0.605092	5.22237	16.0025	6.88355e-52	1.10067e-49	107.144
SDE2	0.605368	4.56169	14.0362	3.08547e-41	1.65842e-39	82.8046
PRDM2	0.605421	4.28186	14.6897	1.12279e-44	8.15246e-43	90.6603
HEATR6	0.605437	4.16972	11.7863	2.98791e-30	7.0975e-29	57.735
COBLL1	0.605474	3.33989	10.7285	1.37718e-25	2.4406e-24	47.1107
ACLY	0.605506	6.9975	13.9955	5.0153e-41	2.63257e-39	82.3228
NAA35	0.605662	4.73466	16.8197	1.44013e-56	4.18827e-54	117.842
SP3	0.605676	5.54084	15.578	1.6297e-49	1.9704e-47	101.716
GIT2	0.605701	3.73843	16.3093	1.25116e-53	2.48399e-51	111.123
PIGCP1	0.60571	2.40824	11.1552	1.98973e-27	3.97967e-26	51.3012
OSBP	0.605757	5.74107	16.4928	1.11427e-54	2.58409e-52	113.524
ZNF845	0.605863	3.01294	15.0875	8.05547e-47	7.17563e-45	95.5596
HIPK3	0.605882	5.23356	12.8525	2.76394e-35	9.3059e-34	69.2162
CACNA2D1	0.605955	2.11647	10.3113	7.64491e-24	1.21297e-22	43.1409
BCAR3	0.606357	4.70637	9.02745	7.86902e-19	9.27239e-18	31.7512
MFSD6	0.606677	5.19327	10.5885	5.37846e-25	9.17785e-24	45.7639
CHD8	0.606872	5.08492	16.4846	1.24043e-54	2.83996e-52	113.418
AP4E1	0.607014	2.87908	16.0773	2.60047e-52	4.39977e-50	108.11
HELZ	0.607083	3.71147	13.1837	6.5096e-37	2.44749e-35	72.9316
TBC1D2B	0.607322	4.42616	13.5283	1.22511e-38	5.29434e-37	76.8702
MORF4L1P1	0.607348	4.30818	14.3291	9.14395e-43	5.559e-41	86.2951
ATP8B2	0.607604	4.10336	10.0675	7.53551e-23	1.13313e-21	40.8806
GALNT15	0.607708	2.33871	7.9968	3.26475e-15	3.06818e-14	23.5538
ARID1A	0.607847	5.46345	14.1688	6.30915e-42	3.57693e-40	84.3791
SLCO2B1	0.607856	4.15982	9.35459	4.686e-20	5.94485e-19	34.5321
TRPM7	0.607883	3.72789	14.4053	3.63001e-43	2.29771e-41	87.2116
RHOT1	0.607897	5.10376	14.7782	3.76971e-45	2.89745e-43	91.7433
ELK3	0.608162	5.17327	13.5097	1.52081e-38	6.50948e-37	76.6559
TRERF1	0.608177	3.28465	9.39473	3.29598e-20	4.22021e-19	34.8791
TMEM192	0.608186	3.21875	15.1611	3.20448e-47	2.96238e-45	96.4745
GOLIM4	0.608409	4.95565	11.9941	3.30772e-31	8.30448e-30	59.9141
USP47	0.608816	4.99861	16.9646	2.06224e-57	6.84906e-55	119.773
GATM	0.608946	3.87617	7.37788	3.19858e-13	2.63542e-12	19.0553
MTM1	0.609134	3.71934	15.0687	1.01897e-46	8.97278e-45	95.3264
SGMS2	0.609328	2.92943	9.19911	1.80969e-19	2.21288e-18	33.1998
TPSG1	0.609357	1.8385	5.14701	3.14233e-07	1.59497e-06	5.62397
PTPRM	0.609381	4.0853	10.5138	1.10585e-24	1.84891e-23	45.0515
ACBD3	0.609418	6.17376	14.5681	4.98695e-44	3.39637e-42	89.1809
PLEKHA7	0.609467	3.78183	11.4957	6.16725e-29	1.35215e-27	54.7385
SLC16A2	0.609794	3.94268	8.72539	9.87747e-18	1.08236e-16	29.2592
MYO18A	0.610008	4.38318	11.6008	2.07661e-29	4.67675e-28	55.8158
GSPT1	0.610275	6.31636	16.028	4.93748e-52	8.05004e-50	107.474
TMX2P1	0.61029	3.53832	12.2811	1.51227e-32	4.18328e-31	62.9697
JAG1	0.610341	4.96615	10.7907	7.48388e-26	1.34577e-24	47.7137
MOSPD2	0.610632	3.58585	14.7711	4.11582e-45	3.15447e-43	91.6561
LYST	0.610917	3.17442	11.3308	3.35054e-28	7.00892e-27	53.0637
ERV3-1	0.610947	4.52867	7.93662	5.17048e-15	4.8013e-14	23.1022
ELMO2	0.611192	5.28607	16.3459	7.7288e-54	1.58715e-51	111.601
ARHGAP12	0.61126	4.65551	13.7171	1.34858e-39	6.27121e-38	79.0583
OTULINL	0.6114	3.28605	9.69096	2.36344e-21	3.22006e-20	37.4789
TMEM181	0.611409	5.257	11.166	1.78386e-27	3.58258e-26	51.4092
TOP1	0.611482	6.56725	15.6608	5.65241e-50	7.24087e-48	102.768
ANKRA2	0.61151	4.32598	13.0634	2.55905e-36	9.27168e-35	71.5746
PLCL1	0.611517	2.20806	8.10896	1.37486e-15	1.31974e-14	24.4036
ZNF385A	0.611541	5.98108	8.85034	3.49914e-18	3.94436e-17	30.2811
MYRIP	0.611581	1.54031	9.77821	1.07375e-21	1.4901e-20	38.2576
SPTAN1	0.611668	6.85496	16.9024	4.75608e-57	1.47914e-54	118.943
GFM1	0.611709	5.64947	15.325	4.06119e-48	4.16198e-46	98.5246
GREB1L	0.611773	2.14198	7.07778	2.63089e-12	2.03201e-11	16.9919
FAM160A1-DT	0.612041	1.73645	12.0917	1.1662e-31	3.02532e-30	60.9465
AL035458.1	0.612055	2.06041	13.2466	3.16929e-37	1.2241e-35	73.6451
NSF	0.612059	5.28339	14.5727	4.71717e-44	3.2331e-42	89.2361
TSPYL4	0.612104	4.54516	12.5587	7.2545e-34	2.20143e-32	65.9784
CYB5A	0.612123	5.38191	8.35722	1.95439e-16	1.97358e-15	26.3216
SNPH	0.612179	2.17554	7.22893	9.18985e-13	7.31964e-12	18.0215
FMOD	0.612226	6.07697	6.17596	9.29423e-10	5.97583e-09	11.2654
GPC6	0.61253	2.56689	7.85056	9.92626e-15	9.02743e-14	22.4617
TRUB1	0.612543	4.48377	13.7259	1.21577e-39	5.6683e-38	79.1611
ATP2B4	0.612878	5.35321	10.8132	6.0043e-26	1.08661e-24	47.9315
UHRF1BP1	0.612913	3.56164	13.6519	2.89781e-39	1.30688e-37	78.2998
NRIP3	0.613017	2.91084	5.34917	1.07812e-07	5.76599e-07	6.65582
RAPGEF2	0.613193	3.71301	14.2688	1.89319e-42	1.11934e-40	85.5731
CHN2	0.613689	2.45463	8.6997	1.22075e-17	1.33009e-16	29.0506
MIA3	0.613918	5.41774	12.856	2.65896e-35	8.96929e-34	69.2546
ZBTB11	0.614118	3.89084	16.5917	3.00573e-55	7.67447e-53	114.825
UBFD1	0.614319	5.52549	16.113	1.63392e-52	2.84497e-50	108.572
EPG5	0.614415	3.38352	14.3649	5.92052e-43	3.66984e-41	86.7263
DDX3X	0.614441	7.35458	16.8792	6.49241e-57	1.96242e-54	118.634
SPPL2A	0.614455	4.64772	16.1856	6.3304e-53	1.15066e-50	109.513
FNBP1L	0.614561	5.75479	12.3973	4.26644e-33	1.23016e-31	64.2231
WDR47	0.614652	3.68698	14.6086	3.03771e-44	2.11707e-42	89.6728
FAM69A	0.615011	3.73	12.8004	4.95518e-35	1.63862e-33	68.6377
FAM83E	0.615114	3.14436	4.8597	1.34932e-06	6.35369e-06	4.2227
TMEM62	0.615376	5.06782	12.8734	2.18533e-35	7.41814e-34	69.449
PMAIP1	0.615387	4.14457	7.14742	1.6244e-12	1.27216e-11	17.4638
LINC01881	0.615422	2.40644	12.0235	2.41835e-31	6.14036e-30	60.2243
ARHGAP5	0.615453	4.39887	11.6361	1.4393e-29	3.27298e-28	56.1787
CAB39	0.615594	5.99367	18.0124	1.23658e-63	9.11393e-61	134.003
TP53INP2	0.615594	4.72984	11.1338	2.46891e-27	4.89984e-26	51.0877
ZBTB43	0.615668	3.2958	18.6028	3.1543e-67	3.39422e-64	142.223
MSH3	0.615813	3.94443	14.6634	1.55162e-44	1.11161e-42	90.3393
ATE1	0.615821	4.1871	13.8468	2.92454e-40	1.43305e-38	80.5741
STARD10	0.615853	7.71959	6.88071	1.00677e-11	7.48473e-11	15.6794
PTBP3	0.616067	5.65768	14.7647	4.4541e-45	3.40403e-43	91.5777
ARHGEF3	0.616142	4.91242	12.0599	1.63778e-31	4.22018e-30	60.6102
NDNF	0.616177	1.55762	8.40205	1.36681e-16	1.39198e-15	26.6734
ST6GALNAC2	0.616362	4.3502	6.87433	1.05091e-11	7.79565e-11	15.6374
SMARCA2	0.616377	5.97497	13.0146	4.45317e-36	1.59199e-34	71.0255
DPY19L4	0.616431	4.20098	13.421	4.25307e-38	1.75482e-36	75.6362
PNMA2	0.616559	1.66704	8.79021	5.77436e-18	6.40573e-17	29.7878
SRPX2	0.616647	4.36269	8.76985	6.83751e-18	7.54933e-17	29.6214
WNT9A	0.616671	2.77507	9.3875	3.512e-20	4.48507e-19	34.8165
THBD	0.616687	3.97306	9.54306	8.88329e-21	1.17461e-19	36.1724
PRRG4	0.616752	4.08936	11.1317	2.51977e-27	4.9971e-26	51.0675
SYNJ1	0.61715	2.75889	15.6292	8.47256e-50	1.05765e-47	102.366
KIF1BP	0.617295	5.37862	16.1325	1.26647e-52	2.24885e-50	108.824
SLC39A11	0.617334	6.30023	10.4407	2.22935e-24	3.66247e-23	44.3586
TGFB2	0.617399	2.82171	6.51204	1.13335e-10	7.81361e-10	13.3154
ACVR1	0.617573	5.15777	15.1618	3.17669e-47	2.94175e-45	96.4831
IFIT2	0.617685	4.3966	7.52913	1.07451e-13	9.13446e-13	20.1246
PDZD8	0.617704	3.38163	13.5273	1.23952e-38	5.34802e-37	76.8586
UBE3B	0.617756	4.92076	16.8878	5.78283e-57	1.77791e-54	118.749
NEK7	0.61793	5.25585	13.6896	1.86195e-39	8.55495e-38	78.7384
MR1	0.61794	3.77412	12.2901	1.37038e-32	3.8025e-31	63.0672
PLK2	0.617958	6.39783	8.48499	7.02268e-17	7.28299e-16	27.3285
ALG11	0.618024	2.49557	14.6667	1.48871e-44	1.06796e-42	90.3804
NBPF15	0.61809	2.91488	9.52399	1.05245e-20	1.38515e-19	36.0052
UMAD1	0.618236	4.45222	14.609	3.0226e-44	2.10927e-42	89.6777
SEMA3F	0.618285	5.97528	10.1548	3.33707e-23	5.11668e-22	41.6851
ITCH	0.618419	4.803	16.4325	2.47006e-54	5.46899e-52	112.734
MYADM	0.618432	7.24607	12.0314	2.22352e-31	5.67245e-30	60.3074
TTC36	0.618585	2.83439	5.64952	2.05664e-08	1.18093e-07	8.2583
BMP2K	0.61893	2.57313	12.165	5.29908e-32	1.40932e-30	61.7277
OLFML3	0.619124	5.99529	8.81901	4.54423e-18	5.07564e-17	30.0237
B3GALNT2	0.619155	3.68459	11.0733	4.53358e-27	8.83129e-26	50.4865
EHMT1	0.619202	4.65091	18.5414	7.50344e-67	7.76361e-64	141.362
ABHD15	0.619217	3.91939	14.0486	2.66068e-41	1.44017e-39	82.9516
PIKFYVE	0.619341	3.31583	14.3269	9.3885e-43	5.70123e-41	86.2689
TRAM2	0.619349	4.42092	14.0955	1.52004e-41	8.37078e-40	83.5069
HOOK1	0.619433	4.29896	10.9671	1.30945e-26	2.47288e-25	49.4374
FAM129A	0.619444	4.84117	6.84084	1.31552e-11	9.6838e-11	15.4179
WAPL	0.619496	5.11076	15.7484	1.83592e-50	2.49439e-48	103.884
CNST	0.619581	4.47205	14.6884	1.1402e-44	8.26767e-43	90.645
SHROOM2	0.619657	2.89996	10.9506	1.54225e-26	2.89121e-25	49.2756
PHF20	0.6197	5.10323	16.1777	7.01885e-53	1.2715e-50	109.41
SEPSECS	0.61971	3.00013	14.6915	1.09717e-44	7.97719e-43	90.6832
YLPM1	0.619785	4.94686	16.3445	7.87232e-54	1.61047e-51	111.583
NCOR1	0.619842	4.94258	13.1381	1.09445e-36	4.07223e-35	72.4165
SNAP23	0.619861	5.66002	16.3231	1.04293e-53	2.1095e-51	111.303
RNF103	0.62022	5.15155	15.564	1.94928e-49	2.33061e-47	101.539
ZC3H13	0.620233	4.84199	13.67	2.34356e-39	1.06856e-37	78.5103
CUL3	0.620399	5.03501	18.0128	1.22891e-63	9.11393e-61	134.009
AK8	0.620487	2.44795	10.4496	2.04741e-24	3.37284e-23	44.4427
DST	0.620564	4.17103	8.4632	8.36963e-17	8.64653e-16	27.1559
NBEAL1	0.620791	1.99319	12.3701	5.74171e-33	1.63884e-31	63.9289
RP2	0.620892	3.81663	14.9829	2.97483e-46	2.55271e-44	94.2632
RPRD1B	0.620947	4.94871	15.9131	2.19322e-51	3.29615e-49	105.993
PDS5B	0.62115	4.22022	14.5246	8.49089e-44	5.68911e-42	88.653
WBP1L	0.621594	5.89519	15.4774	5.87872e-49	6.6588e-47	100.443
STAT1	0.6216	7.45274	8.49743	6.35179e-17	6.60633e-16	27.4273
LRRC37A17P	0.621899	1.80934	14.538	7.20659e-44	4.84065e-42	88.8157
MYH11	0.621982	3.82426	5.80545	8.43056e-09	5.00595e-08	9.12283
HEATR5B	0.622008	4.27604	15.1254	5.01104e-47	4.53124e-45	96.0308
SIRT1	0.622022	4.38469	14.5445	6.66016e-44	4.49043e-42	88.8939
UBE3A	0.622105	4.95938	14.6945	1.05759e-44	7.69978e-43	90.7197
BTD	0.622158	4.81743	13.3453	1.01991e-37	4.1135e-36	74.7691
SLC24A1	0.622267	3.1467	13.3779	6.99727e-38	2.8564e-36	75.1426
MIR635	0.622335	4.42102	9.54586	8.66476e-21	1.14599e-19	36.197
GOLGA2	0.622411	6.18336	19.2883	1.79129e-71	2.9205e-68	151.936
ITIH6	0.622564	1.7755	8.26858	3.94485e-16	3.9109e-15	25.6309
ZFX	0.622665	4.32751	12.7925	5.41422e-35	1.78494e-33	68.5499
CLASP2	0.622807	4.2558	13.8889	1.77732e-40	8.82966e-39	81.068
RAB33B	0.622928	3.21725	16.1911	5.89043e-53	1.07431e-50	109.584
PARP14	0.622936	5.1288	10.107	5.21731e-23	7.90502e-22	41.2437
IGF2R	0.623077	4.8739	13.2508	3.02189e-37	1.17222e-35	73.6923
ZNF24	0.623186	5.63601	12.6812	1.86959e-34	5.90314e-33	67.3218
SC5D	0.623284	5.16326	10.6262	3.73174e-25	6.44347e-24	46.1252
TMEM87A	0.623375	6.78624	15.0599	1.13773e-46	9.98589e-45	95.217
TMEM9B-AS1	0.623456	2.52408	10.5186	1.05579e-24	1.77072e-23	45.0973
HCFC2	0.623472	2.9476	16.9475	2.5954e-57	8.51466e-55	119.544
FAM114A2	0.623512	3.94804	16.5036	9.65409e-55	2.26821e-52	113.667
AL450326.1	0.623533	2.07068	15.067	1.04177e-46	9.15854e-45	95.3044
DAAM1	0.62359	4.60986	13.462	2.64593e-38	1.10958e-36	76.1068
AGPS	0.623791	4.03198	10.1401	3.82822e-23	5.84974e-22	41.5495
FAF2	0.623865	5.70692	18.8858	5.68967e-69	7.11911e-66	146.212
SMC4	0.624021	4.7103	8.93212	1.76216e-18	2.02411e-17	30.9569
TLR3	0.624079	2.36506	11.1023	3.38773e-27	6.65948e-26	50.7747
NUFIP2	0.624349	5.08279	13.5219	1.32112e-38	5.68643e-37	76.7954
DTX3L	0.624362	5.5714	13.0527	2.89224e-36	1.04297e-34	71.4533
BAZ2B	0.62437	3.62806	12.853	2.75016e-35	9.2653e-34	69.2211
TMX1	0.624473	5.11796	16.3529	7.04796e-54	1.45847e-51	111.693
PCNX1	0.624656	3.52213	14.379	4.99066e-43	3.115e-41	86.8958
SORBS1	0.624722	3.91531	8.34201	2.20578e-16	2.22118e-15	26.2026
DCTN4	0.624789	5.86398	15.0307	1.63968e-46	1.43214e-44	94.8543
WASHC4	0.624855	4.47851	15.0037	2.29527e-46	1.98861e-44	94.5205
RNF139	0.624899	5.88232	13.5644	8.04658e-39	3.51404e-37	77.2871
N4BP2	0.624942	2.55393	12.7732	6.71626e-35	2.2007e-33	68.3363
AC018752.1	0.625025	1.44892	10.8001	6.82464e-26	1.23134e-24	47.8049
ZNF304	0.625243	3.64914	14.0561	2.4337e-41	1.32263e-39	83.04
IFIT3	0.62531	5.50983	6.93586	6.93877e-12	5.22281e-11	16.0432
LATS1	0.625316	3.97325	13.2696	2.43593e-37	9.52474e-36	73.906
DOCK1	0.625401	4.97734	12.4269	3.08794e-33	9.00002e-32	64.5434
SRFBP1	0.625446	3.66126	15.5235	3.26809e-49	3.80591e-47	101.026
TOR1AIP1	0.625483	4.72595	15.5454	2.47342e-49	2.91837e-47	101.302
HTR7P1	0.625606	2.34986	8.69779	1.24014e-17	1.3504e-16	29.0351
PBX3	0.625671	4.44765	9.52704	1.02435e-20	1.34882e-19	36.0319
PTHLH	0.625828	2.9426	5.54236	3.7485e-08	2.09604e-07	7.6771
NFE2L1	0.625985	7.36886	14.8296	1.99709e-45	1.56595e-43	92.3737
NR2F1	0.626066	3.1789	6.87102	1.07451e-11	7.962e-11	15.6157
PROM2	0.626142	5.97234	9.64577	3.54844e-21	4.80777e-20	37.0779
MON2	0.626245	3.5206	15.9638	1.13737e-51	1.77889e-49	106.645
KDR	0.626324	4.09987	11.3855	1.91583e-28	4.0742e-27	53.6168
IREB2	0.62642	4.6094	14.2615	2.06712e-42	1.21368e-40	85.4859
HTRA3	0.626462	6.17456	6.445	1.73807e-10	1.18132e-09	12.8984
SLCO2A1	0.626497	3.85393	9.54196	8.97135e-21	1.18596e-19	36.1627
CACFD1	0.62652	5.3755	12.134	7.40339e-32	1.9478e-30	61.3965
PBRM1	0.626893	4.6778	13.6536	2.84099e-39	1.28341e-37	78.3194
TAPT1	0.627337	4.40668	12.5376	9.15925e-34	2.76696e-32	65.7474
BTBD7	0.627356	3.72588	15.4409	9.34988e-49	1.02873e-46	99.9824
YWHAZP5	0.62743	2.43343	10.6762	2.29586e-25	4.01705e-24	46.6054
UBTD2	0.627661	5.22852	16.7331	4.58077e-56	1.25106e-53	116.693
TTC8	0.627717	3.83425	13.1066	1.56811e-36	5.75112e-35	72.0601
SP1	0.628118	5.68241	18.0349	9.04056e-64	6.85084e-61	134.314
NEMF	0.62812	3.94953	14.7412	5.95065e-45	4.47146e-43	91.2903
HEYL	0.628221	3.52985	10.9142	2.21303e-26	4.1143e-25	48.9185
FZD4	0.628305	3.83604	10.6947	1.91697e-25	3.36725e-24	46.7837
ZNF680	0.628384	4.06931	11.7661	3.69362e-30	8.73145e-29	57.5251
ZNF45	0.628386	3.44252	15.834	6.09446e-51	8.76739e-49	104.979
DHRS4-AS1	0.628468	5.05088	11.627	1.58195e-29	3.5928e-28	56.0851
NIPA2	0.628511	4.90468	15.4852	5.32014e-49	6.03881e-47	100.542
ZNF484	0.628693	2.12902	15.3735	2.19776e-48	2.30606e-46	99.1341
CLOCK	0.628954	3.81846	14.783	3.55353e-45	2.7352e-43	91.8019
CSNK1G1	0.629014	3.51308	15.4603	7.30516e-49	8.12065e-47	100.227
RCBTB1	0.629192	4.42027	13.4629	2.61931e-38	1.09927e-36	76.1168
AXIN2	0.629294	2.49531	11.5027	5.73683e-29	1.26086e-27	54.8101
EML1	0.629641	3.24764	11.9824	3.74675e-31	9.38483e-30	59.7907
TSPAN15	0.629702	7.18342	9.15629	2.61668e-19	3.17155e-18	32.8363
CREBBP	0.629703	5.019	15.0722	9.75751e-47	8.60629e-45	95.3694
SCRN3	0.62978	4.19039	16.5714	3.93474e-55	9.7558e-53	114.558
PPM1A	0.629935	4.773	16.3173	1.1264e-53	2.26589e-51	111.227
SLC22A23	0.629955	3.5203	10.5078	1.17162e-24	1.95584e-23	44.9944
CEP350	0.630028	4.08521	13.2432	3.29569e-37	1.2711e-35	73.6063
EPN3	0.630078	4.52506	8.30922	2.86115e-16	2.856e-15	25.9468
ZSCAN29	0.6301	3.67492	16.4933	1.10692e-54	2.57816e-52	113.531
HIST1H2AI	0.630214	2.40268	5.83429	7.13191e-09	4.2697e-08	9.28514
ERVE-1	0.630257	1.44643	9.68064	2.59366e-21	3.52925e-20	37.3872
SDAD1	0.630304	4.90799	14.6158	2.78004e-44	1.94505e-42	89.7607
MAML3	0.630319	2.82967	12.7262	1.13361e-34	3.64128e-33	67.8176
LYPLA1	0.630535	6.50427	11.5666	2.96345e-29	6.62136e-28	55.4638
AC092611.2	0.630607	2.41752	9.32875	5.87344e-20	7.40414e-19	34.3093
AC008771.1	0.630661	4.58476	11.1467	2.1666e-27	4.31579e-26	51.2169
KHNYN	0.630757	4.70321	15.0839	8.43278e-47	7.48695e-45	95.5142
PARP11	0.630785	3.15149	13.1428	1.03824e-36	3.86845e-35	72.4688
EFEMP1	0.630792	5.73167	6.42058	2.0291e-10	1.37082e-09	12.7475
DEPTOR	0.630966	5.01909	9.14111	2.98113e-19	3.60192e-18	32.7078
TBC1D2	0.631218	4.22849	14.2615	2.06782e-42	1.21368e-40	85.4856
ATP2A3	0.63128	5.19783	6.92294	7.57267e-12	5.67929e-11	15.9578
PXDN	0.631455	5.98122	8.84235	3.74052e-18	4.20731e-17	30.2154
TMEM131	0.631488	4.86103	17.0197	9.8209e-58	3.36557e-55	120.509
MIR30C2	0.631679	2.05011	6.77738	2.00804e-11	1.45703e-10	15.0047
FAR1	0.631823	4.95794	11.994	3.31333e-31	8.3147e-30	59.9125
PLEKHA6	0.632143	4.91306	9.27971	9.0035e-20	1.12393e-18	33.8881
NDST1	0.632258	5.7421	13.275	2.28782e-37	8.97167e-36	73.9682
TMOD3	0.632312	4.69156	15.747	1.86891e-50	2.53282e-48	103.866
DNAJC16	0.632516	3.9956	16.1331	1.2568e-52	2.23906e-50	108.832
NRP1	0.632527	5.30028	11.491	6.47567e-29	1.41861e-27	54.6902
ATP2A2	0.632529	6.96176	15.2345	1.27324e-47	1.22329e-45	97.3905
LAMC1	0.632704	6.03773	10.6461	3.07537e-25	5.34099e-24	46.3165
TRAPPC8	0.632724	4.43008	14.3032	1.24992e-42	7.54766e-41	85.985
BCL2L11	0.632772	4.6553	13.9181	1.25726e-40	6.34563e-39	81.4113
STARD13	0.632794	3.57162	11.1999	1.26712e-27	2.57264e-26	51.7476
GDAP1	0.632876	3.64591	7.01264	4.11472e-12	3.14021e-11	16.5543
NPTN	0.632941	6.75288	15.4743	6.11847e-49	6.87249e-47	100.403
ATXN1L	0.633166	4.03963	14.0662	2.15785e-41	1.17747e-39	83.1593
ITPR3	0.633224	4.47459	10.6886	2.03313e-25	3.56779e-24	46.7256
MORC3	0.633343	4.55585	15.2255	1.42517e-47	1.35714e-45	97.2786
CAPN7	0.633362	4.658	15.9374	1.5999e-51	2.45241e-49	106.306
FARP2	0.633422	4.01828	15.8747	3.60468e-51	5.24169e-49	105.5
PIGN	0.63365	4.25089	14.0841	1.74083e-41	9.54757e-40	83.3723
TMED8	0.633732	3.85812	14.8457	1.63682e-45	1.29509e-43	92.5711
NACC2	0.633898	3.5149	14.9838	2.9441e-46	2.53037e-44	94.2735
VIRMA	0.633918	5.55914	12.803	4.81092e-35	1.59582e-33	68.6669
ZFP91	0.634037	5.41974	16.7593	3.2293e-56	9.04928e-54	117.041
ASPH	0.634042	6.46307	8.36605	1.82172e-16	1.84306e-15	26.3908
TMEM86A	0.63421	3.7736	9.56269	7.45884e-21	9.9015e-20	36.3449
AGGF1	0.634305	4.69404	17.5221	1.06952e-60	5.3281e-58	127.285
NUDT4	0.634519	3.65904	13.6788	2.11481e-39	9.66723e-38	78.6121
ITGA1	0.634638	3.72774	12.4489	2.42668e-33	7.11125e-32	64.7821
SEPT8	0.634746	5.67797	14.0094	4.24969e-41	2.24824e-39	82.4871
SEC23IP	0.634779	4.75125	15.5785	1.62122e-49	1.96456e-47	101.722
MIB1	0.634938	4.53831	12.8799	2.03334e-35	6.9153e-34	69.5204
AL139396.1	0.634951	2.42236	9.77295	1.12627e-21	1.56097e-20	38.2105
IPP	0.635007	3.86196	15.7755	1.29456e-50	1.79394e-48	104.231
SOGA1	0.635086	4.56142	13.8471	2.91469e-40	1.42953e-38	80.5774
PMS2	0.635137	3.73754	15.2258	1.41941e-47	1.35405e-45	97.2826
CD2AP	0.63518	5.38092	13.3073	1.57888e-37	6.27388e-36	74.3358
SLC30A5	0.635508	5.37084	16.9343	3.09963e-57	9.9862e-55	119.368
TGFBR1	0.635656	4.8119	10.9319	1.85783e-26	3.47193e-25	49.0915
SMARCAD1	0.635851	4.41097	14.5153	9.51156e-44	6.3414e-42	88.5403
REST	0.635912	4.39705	15.615	1.01659e-49	1.25449e-47	102.185
PPP6C	0.635912	5.75993	20.5134	3.06114e-79	1.09799e-75	169.708
YTHDF3	0.635927	5.5703	14.7715	4.09795e-45	3.14525e-43	91.6604
RICTOR	0.63593	3.52469	13.9258	1.14767e-40	5.81432e-39	81.5018
HEPACAM2	0.636126	1.48629	6.28636	4.70702e-10	3.08957e-09	11.9276
VEZT	0.636131	5.3791	15.4113	1.36092e-48	1.46151e-46	99.6098
SCYL2	0.636177	4.96208	15.2333	1.29146e-47	1.23638e-45	97.3764
TRIQK	0.636524	4.73732	10.448	2.07938e-24	3.42131e-23	44.4274
SLC35E2B	0.636545	4.62317	11.6889	8.2933e-30	1.91094e-28	56.7244
KMT2C	0.636579	4.14568	12.733	1.05098e-34	3.38192e-33	67.8926
LONP2	0.636654	5.32549	13.2544	2.89968e-37	1.12644e-35	73.7332
PHF2	0.636749	4.87964	16.8523	9.30868e-57	2.75184e-54	118.276
MIR621	0.636854	5.42338	10.8028	6.64515e-26	1.19976e-24	47.8312
DNAL1	0.636976	2.91371	14.2902	1.46193e-42	8.75902e-41	85.8296
RABGAP1	0.637047	5.33567	19.0228	8.05961e-70	1.14114e-66	148.154
DUBR	0.637234	2.76673	10.6268	3.70813e-25	6.40476e-24	46.1315
C6orf120	0.637315	4.66997	15.5598	2.0573e-49	2.4543e-47	101.485
SPAG1	0.637431	3.5866	11.6709	1.00046e-29	2.29544e-28	56.5387
CREBRF	0.637692	3.37096	14.2588	2.13672e-42	1.25231e-40	85.4531
SUCO	0.637899	5.58624	12.3844	4.91131e-33	1.4093e-31	64.0837
TRIM3	0.637904	4.07156	10.0563	8.35706e-23	1.25107e-21	40.7784
SORCS2	0.637954	2.23776	8.66374	1.64068e-17	1.77756e-16	28.7596
ZFYVE26	0.638056	3.61597	16.4085	3.39065e-54	7.26801e-52	112.419
POLR2A	0.638181	6.58882	15.3393	3.39033e-48	3.50115e-46	98.7038
TSPYL1	0.638274	6.42975	14.29	1.46602e-42	8.77378e-41	85.8268
HTT	0.638314	4.39683	14.5706	4.83719e-44	3.30273e-42	89.2112
CYP4F22	0.638549	2.07892	5.17009	2.78631e-07	1.4234e-06	5.73983
MFAP4	0.638685	5.38671	5.58552	2.94705e-08	1.6652e-07	7.90993
DICER1	0.638776	4.39128	13.0667	2.46683e-36	8.9436e-35	71.611
GLE1	0.638874	5.52476	19.3226	1.09366e-71	1.89814e-68	152.426
OSMR	0.638912	4.75377	9.12409	3.44978e-19	4.15976e-18	32.5639
NEO1	0.63893	4.71315	10.1026	5.43606e-23	8.23182e-22	41.2032
ABCC5	0.639188	4.84115	9.16347	2.4601e-19	2.98782e-18	32.8972
NBPF3	0.639367	2.75691	13.0491	3.01036e-36	1.08339e-34	71.4136
CBLN2	0.639695	1.30752	4.87628	1.24304e-06	5.87793e-06	4.30144
OXR1	0.639697	4.91101	12.162	5.47588e-32	1.45418e-30	61.6952
RGS5	0.639794	4.65802	8.09312	1.55443e-15	1.48628e-14	24.283
HLTF	0.639909	5.00926	12.2528	2.05351e-32	5.6198e-31	62.6666
FAM208A	0.63999	4.9706	15.7858	1.13375e-50	1.59684e-48	104.362
PDGFRL	0.64008	4.69989	8.21912	5.82106e-16	5.69852e-15	25.2484
XPR1	0.640122	4.19622	12.9955	5.52171e-36	1.9545e-34	70.8124
DOCK9	0.640329	3.8985	12.8326	3.45596e-35	1.15348e-33	68.9947
PTPRB	0.640378	2.58466	11.433	1.17598e-28	2.53593e-27	54.0997
ZNF704	0.640672	3.50986	9.92666	2.76821e-22	4.01156e-21	39.5958
TBC1D8B	0.641062	2.70803	13.3862	6.36475e-38	2.60809e-36	75.2365
AP001972.5	0.641416	4.26924	8.54736	4.24056e-17	4.45702e-16	27.8249
PRRC1	0.641432	5.67183	16.6298	1.81089e-55	4.68419e-53	115.328
PATJ	0.641624	4.89968	10.8612	3.7402e-26	6.86338e-25	48.3995
DOCK10	0.641738	3.20864	10.5087	1.16107e-24	1.93882e-23	45.0033
TBC1D8	0.641906	4.72952	12.1145	9.12592e-32	2.3835e-30	61.1894
TUT7	0.641942	4.33868	16.5551	4.88379e-55	1.19983e-52	114.343
PEX12	0.642306	3.52487	14.193	4.71742e-42	2.69725e-40	84.6675
FNIP2	0.642346	3.54178	12.6913	1.67128e-34	5.29875e-33	67.4329
CAB39L	0.643226	4.3914	10.4624	1.81223e-24	2.99734e-23	44.5633
TJP1	0.643403	4.85826	14.7411	5.95885e-45	4.47146e-43	91.2889
SYT13	0.643571	3.0225	3.95096	8.28871e-05	0.000297484	0.300946
TRIM37	0.643572	4.81336	12.2148	3.09746e-32	8.32847e-31	62.2595
ZNF510	0.643674	2.9758	17.1752	1.20363e-58	4.5605e-56	122.594
XYLT1	0.6437	2.79715	9.9833	1.64305e-22	2.42593e-21	40.1109
ZNF597	0.64416	2.21879	15.7161	2.77958e-50	3.66544e-48	103.472
WDR19	0.644299	3.89778	12.8386	3.22999e-35	1.08343e-33	69.0618
KLF3	0.644344	4.96293	16.3171	1.12867e-53	2.26589e-51	111.225
AVL9	0.644495	4.66501	14.9563	4.14372e-46	3.49443e-44	93.9343
KLHL5	0.644511	4.73327	11.0229	7.50467e-27	1.44051e-25	49.988
AQR	0.644617	4.21802	16.1063	1.78121e-52	3.07162e-50	108.486
WDFY1	0.644698	5.04867	16.9091	4.34524e-57	1.36718e-54	119.032
TNN	0.644757	2.12239	7.2467	8.11082e-13	6.48709e-12	18.1438
PER2	0.645021	3.86904	13.5322	1.17067e-38	5.06314e-37	76.9153
SPIRE1	0.645261	3.62221	11.3279	3.45277e-28	7.20921e-27	53.0339
SLC31A1	0.645366	5.17946	15.4485	8.48572e-49	9.35568e-47	100.079
IL20RA	0.645402	3.2278	6.09345	1.53472e-09	9.68701e-09	10.7775
PIK3R4	0.645465	4.57385	17.2381	5.12894e-59	2.04409e-56	123.441
KLHL9	0.645479	4.80846	13.4846	2.03567e-38	8.64446e-37	76.3668
IGF2	0.645495	4.9131	5.98228	2.98792e-09	1.84335e-08	10.1299
SSC5D	0.6455	3.59363	8.13447	1.12778e-15	1.08722e-14	24.5983
UBL3	0.645638	5.29803	12.5553	7.53218e-34	2.28441e-32	65.9412
AL589880.1	0.645951	2.47714	10.4262	2.56235e-24	4.19928e-23	44.221
PTPN11	0.646278	5.80055	14.156	7.35483e-42	4.14358e-40	84.2269
PDK2	0.64659	4.15399	11.765	3.73545e-30	8.82645e-29	57.5139
ADRA2A	0.646634	3.47959	7.16153	1.47248e-12	1.15638e-11	17.5599
MCC	0.64708	3.38692	9.79822	8.95323e-22	1.2512e-20	38.437
SMARCA1	0.647268	4.83218	8.24617	4.70656e-16	4.63955e-15	25.4573
TTC39A-AS1	0.647342	2.56786	8.58515	3.11916e-17	3.31137e-16	28.1272
HECTD2	0.647778	3.22651	11.4812	7.16343e-29	1.56038e-27	54.5903
HSPA13	0.647875	4.78371	12.4293	3.00763e-33	8.77069e-32	64.5695
RAB23	0.648243	2.86024	11.7337	5.19059e-30	1.21421e-28	57.1883
ATP10D	0.648253	3.00702	12.2764	1.59103e-32	4.3921e-31	62.9194
TRAPPC11	0.648383	4.74958	16.552	5.08675e-55	1.23838e-52	114.303
ADIPOR2	0.648542	6.45557	11.0087	8.65158e-27	1.65475e-25	49.8473
ADAM17	0.648817	4.2906	12.4731	1.86121e-33	5.49911e-32	65.0449
SUSD1	0.648977	3.29342	15.4296	1.07953e-48	1.18053e-46	99.8397
RAPH1	0.64902	1.62515	12.9531	8.91799e-36	3.1056e-34	70.3372
ADAM10	0.649772	4.68954	16.2402	3.09607e-53	5.87491e-51	110.223
IBTK	0.649803	4.97239	15.31	4.90744e-48	4.97241e-46	98.3368
MMP13	0.650074	3.55304	4.86503	1.31423e-06	6.1988e-06	4.24798
ZMYND10	0.650205	3.16244	6.51471	1.1141e-10	7.68685e-10	13.3321
LAMA4	0.650244	5.14864	11.0837	4.0851e-27	7.9953e-26	50.5896
NHSL2	0.650439	1.38734	12.6622	2.3091e-34	7.23568e-33	67.1126
C9orf116	0.65044	3.89914	8.41136	1.26871e-16	1.29527e-15	26.7466
MMP10	0.650462	1.92424	6.20278	7.8861e-10	5.09971e-09	11.4252
AMFR	0.650568	6.85262	11.8938	9.60662e-31	2.35046e-29	58.8584
MFSD14A	0.650583	5.72495	16.4284	2.60676e-54	5.74802e-52	112.68
CXCL14	0.650672	6.74622	4.06548	5.14089e-05	0.00019196	0.752066
ARL15	0.650952	4.19054	11.9559	4.97158e-31	1.23721e-29	59.5107
ZFHX3	0.65097	2.77425	13.7964	5.30744e-40	2.54507e-38	79.983
KIF21A	0.651459	3.4361	11.6137	1.81677e-29	4.10532e-28	55.9481
GNPNAT1	0.651489	4.91385	13.3164	1.42145e-37	5.67345e-36	74.44
SNX29	0.65151	3.58559	16.0963	2.03047e-52	3.4681e-50	108.356
PIP4K2C	0.651695	6.10121	15.853	4.77089e-51	6.88172e-49	105.222
CEP120	0.651788	3.75568	15.4004	1.56288e-48	1.67506e-46	99.4725
TRIP12	0.652015	5.7454	17.0482	6.69243e-58	2.32305e-55	120.89
ZSWIM5	0.652024	1.78714	10.6693	2.45535e-25	4.29053e-24	46.539
EIF4G3	0.652065	5.12403	15.6905	3.86405e-50	4.98556e-48	103.145
IQGAP1	0.652147	7.05594	13.7887	5.80683e-40	2.76727e-38	79.8938
ANKRD17	0.652257	4.9956	14.0124	4.0983e-41	2.17671e-39	82.5231
ALDH6A1	0.652331	4.3778	11.913	7.83799e-31	1.9309e-29	59.0599
SORD2P	0.652505	2.53625	8.52734	4.98753e-17	5.21968e-16	27.6652
PAXIP1-AS2	0.65259	2.78767	13.9288	1.1084e-40	5.62065e-39	81.5363
ANKS1B	0.652606	2.49098	10.2102	1.98549e-23	3.08477e-22	42.198
PYGL	0.65267	5.40703	8.23735	5.04442e-16	4.95808e-15	25.3892
CXCL12	0.652785	6.04878	8.20739	6.38175e-16	6.23833e-15	25.158
CLDN12	0.652888	5.12315	13.0465	3.10125e-36	1.11386e-34	71.3841
AP001189.3	0.652935	1.48596	13.215	4.55006e-37	1.73253e-35	73.2866
COPB1	0.653185	7.1194	16.8008	1.85378e-56	5.33363e-54	117.592
SON	0.65325	6.49429	16.1923	5.79924e-53	1.06128e-50	109.6
HSPA8	0.653252	10.1797	12.9211	1.27862e-35	4.40139e-34	69.9802
P2RY2	0.653435	3.02586	8.43746	1.02924e-16	1.05781e-15	26.9524
ERI2	0.653508	3.99638	13.694	1.76827e-39	8.15935e-38	78.7896
CRISPLD2	0.653587	5.25526	8.42828	1.1079e-16	1.1354e-15	26.88
HRASLS2	0.653647	3.15147	6.40558	2.23089e-10	1.50223e-09	12.6551
STON2	0.653804	3.01506	8.55046	4.13512e-17	4.35214e-16	27.8497
ZNF689	0.653918	3.93242	9.42232	2.58597e-20	3.32933e-19	35.1184
AL391121.1	0.653941	2.17322	12.7578	7.97242e-35	2.59649e-33	68.1664
COL15A1	0.653956	5.71384	9.95959	2.04457e-22	2.99494e-21	39.895
KIDINS220	0.654067	5.01795	13.9479	8.82809e-41	4.51929e-39	81.762
CEP126	0.654221	2.11107	9.23741	1.29956e-19	1.60699e-18	33.5263
HEATR5A	0.65423	3.30663	16.2619	2.32863e-53	4.52301e-51	110.506
TNC	0.654246	5.89557	6.09165	1.55149e-09	9.78718e-09	10.7669
VPS13D	0.654281	3.86999	14.9292	5.80223e-46	4.81755e-44	93.6002
EFHD1	0.654303	7.89928	6.77915	1.9845e-11	1.44111e-10	15.0162
ZNF844	0.654571	3.32543	11.931	6.47385e-31	1.59997e-29	59.2492
RETSAT	0.65462	6.33035	14.7294	6.88036e-45	5.1272e-43	91.1462
IARS	0.654663	6.31118	15.3735	2.19878e-48	2.30606e-46	99.1336
DHX29	0.654691	5.04019	15.7023	3.32147e-50	4.31655e-48	103.295
IL1R1	0.654951	4.91113	8.70315	1.18661e-17	1.29447e-16	29.0786
IPO7	0.654979	6.28328	13.9058	1.45589e-40	7.27984e-39	81.2658
ERCC4	0.655168	2.72104	16.3977	3.90735e-54	8.30936e-52	112.278
USP9X	0.655463	5.31758	14.8422	1.70791e-45	1.34935e-43	92.5289
NSD1	0.65547	4.49872	15.379	2.04995e-48	2.15839e-46	99.2032
HOXB2	0.655501	5.1161	5.64687	2.08763e-08	1.19809e-07	8.24381
TRIM14	0.655562	5.10723	13.5471	9.84734e-39	4.27271e-37	77.0868
NIPBL	0.65581	4.68287	15.2662	8.53803e-48	8.42884e-46	97.7871
FNDC3A	0.655846	4.70833	13.2595	2.73336e-37	1.06413e-35	73.7918
RTN1	0.655947	3.19775	6.6536	4.53586e-11	3.21447e-10	14.2089
CCNT1	0.655983	4.1062	16.9943	1.38392e-57	4.65368e-55	120.169
XIAP	0.656048	4.6223	17.9281	3.98221e-63	2.71209e-60	132.841
AL358913.1	0.656173	1.15113	7.21187	1.03587e-12	8.22143e-12	17.9042
TNPO1	0.656232	4.87262	16.5294	6.86491e-55	1.64157e-52	114.005
INIP	0.656468	4.55036	19.0512	5.37367e-70	8.26055e-67	148.557
BBS4	0.656522	4.52796	13.5176	1.38746e-38	5.96718e-37	76.7469
RABL3	0.656536	4.51649	15.8865	3.09361e-51	4.59794e-49	105.652
PDLIM5	0.656847	5.92024	10.0163	1.21132e-22	1.79936e-21	40.4119
FNDC1	0.656859	4.40026	6.94481	6.53025e-12	4.92152e-11	16.1026
ACVR1B	0.656886	5.04196	15.4506	8.26482e-49	9.13084e-47	100.105
AC092645.1	0.656983	1.64118	12.1693	5.06009e-32	1.34776e-30	61.7734
ANGPTL2	0.657023	5.28562	9.12843	3.32363e-19	4.00855e-18	32.6006
ARID4A	0.657282	3.54599	15.7757	1.29189e-50	1.79394e-48	104.233
OLFML2B	0.657289	5.57176	9.61676	4.60209e-21	6.18861e-20	36.8213
MIR5685	0.657335	1.91983	7.88722	7.52398e-15	6.89513e-14	22.7338
CIPC	0.657403	4.80744	14.1236	1.08509e-41	6.0436e-40	83.8412
ELP2	0.657561	5.57603	8.52778	4.96985e-17	5.20422e-16	27.6687
CSNK1G3	0.657635	4.4256	15.5492	2.3548e-49	2.79065e-47	101.351
FEM1C	0.658019	4.27841	15.1477	3.79102e-47	3.49859e-45	96.3077
MAP4K3	0.658081	4.66762	15.9761	9.69082e-52	1.52455e-49	106.804
ETNK2	0.658243	5.30143	7.1303	1.82954e-12	1.42721e-11	17.3474
LINC00578	0.658325	1.82706	6.87028	1.07991e-11	7.99977e-11	15.6108
LIFR	0.658402	2.95311	9.349	4.92055e-20	6.23212e-19	34.4839
SAMD8	0.658422	3.79912	14.0073	4.35367e-41	2.29422e-39	82.4631
SCCPDH	0.658574	6.51769	8.86965	2.9772e-18	3.37439e-17	30.4402
AL118522.1	0.658606	1.63442	9.01183	8.98471e-19	1.05501e-17	31.6205
MAP3K20	0.658611	4.60914	11.8433	1.63807e-30	3.95216e-29	58.3301
CYP51A1	0.658677	2.20316	14.4537	2.01571e-43	1.30037e-41	87.7952
ACAP2	0.658751	4.4446	15.5231	3.28526e-49	3.81764e-47	101.021
C5orf15	0.658851	6.46933	17.4592	2.5279e-60	1.17249e-57	126.431
ISOC1	0.659177	5.74716	8.80154	5.25558e-18	5.85073e-17	29.8805
FBXL17	0.659226	3.9335	14.0125	4.09552e-41	2.17671e-39	82.5238
AP3M1	0.65928	5.14826	15.8752	3.57939e-51	5.21903e-49	105.507
SLC25A46	0.659429	4.33212	17.0662	5.25269e-58	1.85928e-55	121.131
XPC	0.660023	4.87251	16.0417	4.13431e-52	6.80239e-50	107.65
REEP3	0.660062	5.11605	15.8808	3.3284e-51	4.89283e-49	105.579
MTX3	0.660071	3.65586	14.2081	3.9345e-42	2.26162e-40	84.8475
MEIS3	0.660184	4.57488	8.45922	8.64178e-17	8.92255e-16	27.1244
SLK	0.66028	5.00016	15.6579	5.86585e-50	7.49644e-48	102.731
FBXL16	0.660611	4.05708	6.4728	1.45633e-10	9.96628e-10	13.0708
KLHL20	0.660658	3.9485	17.309	1.96027e-59	8.11294e-57	124.397
IPO11	0.660834	4.23231	17.235	5.35467e-59	2.11836e-56	123.399
SMC2	0.661223	4.05338	13.1227	1.30556e-36	4.82769e-35	72.2417
UBQLN1	0.661246	6.12658	19.0347	6.801e-70	9.88957e-67	148.323
NOMO3	0.661276	1.93055	10.7457	1.16428e-25	2.0708e-24	47.2767
SNX13	0.661373	4.15183	15.4175	1.2591e-48	1.36305e-46	99.687
HERC1	0.661638	3.78901	13.3813	6.73084e-38	2.75391e-36	75.1811
RSAD2	0.661836	4.22707	7.10748	2.14286e-12	1.66463e-11	17.1926
PLPP3	0.661842	5.40427	12.0632	1.58172e-31	4.07965e-30	60.6447
FLNB	0.661993	7.35641	10.874	3.29476e-26	6.06666e-25	48.5249
RNF40	0.66213	5.24141	14.0353	3.11867e-41	1.67459e-39	82.794
DAB2	0.662298	5.27083	11.6239	1.63389e-29	3.70453e-28	56.0531
ANKRD52	0.662769	4.42223	15.9578	1.22922e-51	1.91144e-49	106.568
KIF3A	0.66294	3.35547	14.1584	7.14937e-42	4.04052e-40	84.2551
TNFRSF19	0.662951	3.43201	8.15511	9.60312e-16	9.29275e-15	24.7563
TWSG1	0.662954	5.17714	13.6927	1.79673e-39	8.2765e-38	78.7737
GPR34	0.663116	3.17243	10.2622	1.21628e-23	1.91175e-22	42.6822
OLFML1	0.66319	3.40853	11.0335	6.7486e-27	1.30002e-25	50.093
NEK9	0.663318	4.78393	17.3	2.21493e-59	9.09694e-57	124.275
COMP	0.663593	6.07681	5.26198	1.71783e-07	8.98456e-07	6.20618
SEC24B	0.663918	4.79186	16.3137	1.17984e-53	2.35107e-51	111.181
MAN1C1	0.664115	3.33122	10.4145	2.8646e-24	4.68605e-23	44.1108
HPX	0.664158	3.78307	5.00531	6.50755e-07	3.18123e-06	4.92324
PTPN1	0.664311	5.9744	12.1367	7.18747e-32	1.89192e-30	61.4258
SLC22A5	0.664821	3.11255	12.3067	1.14421e-32	3.18643e-31	63.2459
ACOT4	0.664868	3.66312	9.6626	3.05054e-21	4.14047e-20	37.2271
RC3H2	0.664998	4.13397	15.6361	7.75353e-50	9.72408e-48	102.454
CCDC183-AS1	0.665055	2.07269	13.1883	6.17719e-37	2.32414e-35	72.9835
IGFBP4	0.665108	9.37259	9.08357	4.87898e-19	5.81919e-18	32.2222
ZNF619	0.665166	2.57047	15.3157	4.57011e-48	4.64812e-46	98.4074
XRN2	0.66555	6.50671	16.6616	1.18591e-55	3.12773e-53	115.749
MITF	0.665804	2.91669	12.1073	9.86415e-32	2.57257e-30	61.1123
FAM120AOS	0.665853	5.94942	16.2243	3.81198e-53	7.09674e-51	110.017
MAT2A	0.665896	7.25359	16.3594	6.47266e-54	1.34459e-51	111.777
CHD9	0.66609	3.33545	13.9121	1.35044e-40	6.7841e-39	81.3404
GRAMD4P8	0.666115	1.29614	8.29884	3.10608e-16	3.09303e-15	25.866
LURAP1L	0.6662	5.41345	7.28592	6.1505e-13	4.962e-12	18.4147
DHX40	0.666399	5.58642	13.2771	2.23479e-37	8.78937e-36	73.9914
CASZ1	0.66654	3.70481	12.4991	1.39902e-33	4.1748e-32	65.3277
GNAQ	0.666738	5.22087	13.0628	2.57745e-36	9.33206e-35	71.5675
NEK6	0.666753	5.19927	13.729	1.17259e-39	5.48122e-38	79.1969
CAND1	0.666782	5.35642	15.1307	4.68947e-47	4.25476e-45	96.0966
SMPD3	0.66692	2.10464	9.41087	2.86011e-20	3.67348e-19	35.019
TAF1	0.666927	4.27401	15.1021	6.71579e-47	6.03222e-45	95.7402
CALCOCO2	0.667241	6.33571	14.581	4.25956e-44	2.93817e-42	89.3374
MPDZ	0.667252	3.62232	12.3759	5.39111e-33	1.54204e-31	63.9914
TMBIM6	0.667356	9.77146	17.1407	1.91973e-58	7.12327e-56	122.13
TMF1	0.667357	4.56465	14.9949	2.56193e-46	2.21252e-44	94.4114
PHLDB2	0.667367	3.57656	9.47742	1.59028e-20	2.07021e-19	35.598
NAV1	0.667393	3.82344	11.6069	1.94887e-29	4.3946e-28	55.8787
ACKR3	0.667699	4.74774	9.60614	5.06085e-21	6.78687e-20	36.7276
ZNF516	0.667744	3.11832	9.74126	1.50082e-21	2.06677e-20	37.9271
BTRC	0.667974	4.26168	12.8013	4.90233e-35	1.62314e-33	68.6483
LRRFIP1	0.66802	6.57531	16.5058	9.38032e-55	2.21355e-52	113.695
PHOSPHO2	0.668086	3.35048	12.3699	5.75447e-33	1.64161e-31	63.9267
DNAJC13	0.66816	4.65908	17.1339	2.10332e-58	7.75104e-56	122.04
MYO1B	0.668222	5.59224	11.587	2.39756e-29	5.38155e-28	55.6736
TRIL	0.668265	4.14265	9.35623	4.61908e-20	5.86271e-19	34.5463
ROR2	0.668291	3.61762	9.7561	1.31213e-21	1.81342e-20	38.0597
MAP1A	0.668338	2.71866	12.2772	1.57648e-32	4.35641e-31	62.9285
AP000844.2	0.668834	2.27186	5.12288	3.56162e-07	1.79728e-06	5.50332
TMEM135	0.668842	4.36761	12.1935	3.89995e-32	1.04289e-30	62.0313
CLIP1	0.668944	5.37872	15.2271	1.39729e-47	1.33531e-45	97.2982
CFAP97	0.669045	4.87784	14.8248	2.11818e-45	1.65406e-43	92.3152
ARFIP1	0.669049	5.32144	17.2162	6.90699e-59	2.6735e-56	123.146
KLF9	0.669521	4.44891	12.1423	6.77117e-32	1.78495e-30	61.4849
MS4A2	0.670076	1.44078	9.81827	7.46024e-22	1.048e-20	38.6171
UNC13B	0.670183	4.44238	12.383	4.98754e-33	1.42888e-31	64.0684
AHR	0.670196	5.05031	10.2066	2.05237e-23	3.18684e-22	42.1653
PKD2	0.670277	3.71174	12.5206	1.10435e-33	3.32312e-32	65.5621
SEC23B	0.670418	6.29042	15.1407	4.13719e-47	3.7856e-45	96.2209
ATRN	0.670776	4.83335	16.3927	4.17222e-54	8.80305e-52	112.213
ATP2B1	0.671329	4.3001	13.8179	4.11708e-40	1.98843e-38	80.2349
AL158206.1	0.671491	3.4419	10.5852	5.55282e-25	9.46336e-24	45.7324
SVEP1	0.671531	2.27376	9.63951	3.7532e-21	5.07499e-20	37.0225
TWF1	0.671699	5.79267	15.1668	2.98203e-47	2.7903e-45	96.5459
APOOL	0.671741	3.69552	15.1475	3.8011e-47	3.5019e-45	96.305
WIPF2	0.671761	4.81642	12.9852	6.20879e-36	2.18192e-34	70.6961
CPLANE1	0.671946	2.84036	13.4981	1.74028e-38	7.43112e-37	76.5222
CHURC1	0.672535	5.14327	15.4324	1.04128e-48	1.14334e-46	99.8755
RNF20	0.672589	5.49749	19.7341	2.83407e-74	6.09927e-71	158.344
TAB3	0.672607	3.90817	14.9437	4.85007e-46	4.07096e-44	93.7781
ATG2B	0.672616	3.13746	16.4953	1.07753e-54	2.52062e-52	113.557
SNX19	0.673134	5.10679	17.4594	2.52294e-60	1.17249e-57	126.433
PI4KA	0.67325	5.18432	14.7848	3.47344e-45	2.68123e-43	91.8245
GOLGA4	0.673318	5.60462	13.2087	4.89291e-37	1.85389e-35	73.2146
ZXDB	0.673369	3.4228	14.746	5.60942e-45	4.23287e-43	91.3489
ASXL2	0.673399	3.46511	15.3571	2.70699e-48	2.82805e-46	98.9272
DDX60L	0.67396	3.54529	11.3587	2.51901e-28	5.31282e-27	53.3459
TEK	0.673986	2.73608	11.5082	5.42104e-29	1.19389e-27	54.8661
ANKRD42	0.674091	3.48554	13.6599	2.63802e-39	1.19775e-37	78.3929
BBX	0.674347	4.4727	13.4778	2.20401e-38	9.32986e-37	76.288
IVD	0.674502	5.68142	11.5641	3.04132e-29	6.79254e-28	55.4382
RTL6	0.675003	4.6316	13.6546	2.80644e-39	1.26886e-37	78.3315
ADGRF5	0.675144	3.84437	12.2436	2.26859e-32	6.19264e-31	62.568
FBXO11	0.675153	4.48375	14.1102	1.27392e-41	7.05153e-40	83.6821
JKAMP	0.675552	5.49732	17.641	2.09532e-61	1.14588e-58	128.905
RGS22	0.675683	1.58546	7.27726	6.5388e-13	5.26028e-12	18.3548
GSE1	0.675771	5.44408	12.8794	2.04328e-35	6.94468e-34	69.5156
HELZ2	0.6758	4.21822	10.934	1.81824e-26	3.4003e-25	49.1128
EDEM1	0.676107	5.09319	14.1661	6.52135e-42	3.69335e-40	84.3463
GPRC5C	0.676174	4.79968	7.46455	1.71595e-13	1.43918e-12	19.6657
HPGD	0.676183	2.13618	6.03687	2.15719e-09	1.34644e-08	10.4465
PRKAA2	0.676439	2.04986	8.39946	1.39536e-16	1.41972e-15	26.653
DENND1B	0.676521	3.7786	8.94966	1.52008e-18	1.75466e-17	31.1024
GMFB	0.676639	4.84058	16.2392	3.13653e-53	5.90051e-51	110.21
RANBP3L	0.67673	1.67044	8.41457	1.23647e-16	1.26355e-15	26.7719
APH1B	0.676832	3.84176	11.4503	9.84442e-29	2.12971e-27	54.2757
LDLR	0.677105	4.66233	10.4582	1.88525e-24	3.11333e-23	44.5243
CCDC186	0.677165	3.79023	13.8656	2.344e-40	1.15807e-38	80.7935
HSPA2	0.677258	3.98346	7.07114	2.75403e-12	2.12499e-11	16.9471
ABCA3	0.677343	5.10443	9.05189	6.39214e-19	7.57191e-18	31.956
SPAG9	0.677614	4.83113	14.211	3.79979e-42	2.18886e-40	84.882
UBR3	0.677716	4.23826	16.0476	3.82892e-52	6.35825e-50	107.726
HMG20A	0.677905	3.97003	15.1273	4.89723e-47	4.43579e-45	96.0536
CTDSP2	0.678031	6.90114	17.1167	2.65672e-58	9.59324e-56	121.808
MUCL1	0.678162	5.4228	2.72363	0.00656091	0.0155801	-3.74142
GXYLT2	0.678499	3.61122	8.13376	1.134e-15	1.09303e-14	24.5929
GNL3L	0.678742	3.88306	12.7603	7.74975e-35	2.52856e-33	68.1945
TCF4	0.678962	4.48775	11.1144	3.00052e-27	5.91561e-26	50.8948
CERS2	0.679048	8.25456	12.6925	1.65e-34	5.23438e-33	67.4456
HSD17B4	0.679285	5.81736	12.9362	1.0784e-35	3.73366e-34	70.1489
NORAD	0.679315	7.77849	16.4367	2.33592e-54	5.19336e-52	112.789
PIK3R1	0.679372	5.41404	9.95011	2.23112e-22	3.24962e-21	39.8088
VWA5A	0.679387	4.09981	9.71258	1.9448e-21	2.65979e-20	37.6713
ANKRD18EP	0.679405	2.78297	10.921	2.06901e-26	3.85188e-25	48.985
MIR5581	0.679636	2.03501	8.86026	3.22072e-18	3.63814e-17	30.3628
LNX2	0.679716	4.08326	13.9139	1.32217e-40	6.64831e-39	81.3614
CFH	0.679885	3.96891	10.0663	7.62129e-23	1.14539e-21	40.8695
SCARB2	0.679991	7.34997	17.3657	9.057e-60	3.98933e-57	125.164
LCOR	0.68023	3.39103	14.1769	5.72417e-42	3.25558e-40	84.4756
EBLN3P	0.68024	5.46242	14.6574	1.66948e-44	1.19287e-42	90.2667
STS	0.680258	3.2791	11.7616	3.87314e-30	9.13976e-29	57.4781
EEA1	0.680436	3.3496	14.923	6.27219e-46	5.19173e-44	93.5229
SECISBP2L	0.680512	4.35104	13.7477	9.41073e-40	4.42979e-38	79.415
SPIN1	0.680881	6.19586	16.3833	4.72442e-54	9.89058e-52	112.09
KDM3B	0.680942	5.44745	17.167	1.34478e-58	5.05968e-56	122.484
SLMAP	0.681036	4.66819	15.6029	1.18667e-49	1.45436e-47	102.031
SLC25A25	0.681038	4.01766	12.821	3.93498e-35	1.30849e-33	68.8661
RHOB	0.681169	8.67269	9.38578	3.56532e-20	4.54993e-19	34.8016
NPEPPS	0.681654	5.95868	13.9735	6.51671e-41	3.38713e-39	82.0631
C1orf226	0.681715	4.10931	7.67028	3.81557e-14	3.34238e-13	21.1402
ATXN1	0.681723	3.7506	13.4927	1.85463e-38	7.90686e-37	76.4591
LAMA3	0.681743	3.05722	7.07299	2.71914e-12	2.09867e-11	16.9596
TEX2	0.681759	5.55627	14.0372	3.04951e-41	1.64073e-39	82.8163
CCDC125	0.681814	4.4153	11.7696	3.56046e-30	8.4315e-29	57.5614
NPY1R	0.681989	4.47226	3.42276	0.000643103	0.00192634	-1.61717
ZBTB42	0.681996	4.41358	11.3913	1.80401e-28	3.84552e-27	53.6763
AC055854.1	0.682282	2.44038	5.79073	9.17949e-09	5.43147e-08	9.04027
ALAD	0.682315	5.58632	16.296	1.48949e-53	2.9355e-51	110.95
SOWAHA	0.682324	1.98119	6.02773	2.27842e-09	1.4198e-08	10.3933
GPC4	0.682345	4.57584	7.78902	1.5767e-14	1.41574e-13	22.0075
CA2	0.682382	4.97371	5.52878	4.04196e-08	2.25147e-07	7.60417
TIMP2	0.682391	7.95922	10.7084	1.67636e-25	2.95619e-24	46.9163
ELMSAN1	0.682493	4.2653	14.6307	2.31756e-44	1.63852e-42	89.9413
TTC30A	0.682506	3.23763	12.9656	7.74542e-36	2.70426e-34	70.477
ACACA	0.682523	4.8354	12.2558	1.98783e-32	5.44281e-31	62.6988
SULF2	0.682528	6.76395	8.70089	1.20889e-17	1.31798e-16	29.0602
SLC1A4	0.682662	5.36632	10.2957	8.86369e-24	1.40428e-22	42.9948
PKIB	0.68284	5.31679	6.27637	5.00807e-10	3.28156e-09	11.8673
BCAM	0.683048	7.60221	7.64906	4.46307e-14	3.8931e-13	20.9864
TENT5C	0.68329	4.07733	8.89066	2.49682e-18	2.8437e-17	30.6136
RMI1	0.683313	3.95862	14.7132	8.4004e-45	6.19982e-43	90.9482
MGLL	0.683437	5.04649	9.10701	3.99321e-19	4.78927e-18	32.4197
TMEM25	0.683529	5.1555	10.3107	7.68882e-24	1.21958e-22	43.1353
BRD3OS	0.683699	3.70351	18.3329	1.40902e-65	1.20333e-62	138.448
DNAJB14	0.683812	4.02036	16.2919	1.57259e-53	3.08795e-51	110.896
CPNE3	0.684081	6.65283	12.9526	8.96243e-36	3.11905e-34	70.3323
PEX11A	0.684228	4.62821	10.5829	5.67452e-25	9.65854e-24	45.711
SNX25	0.684592	3.98604	14.436	2.4995e-43	1.59337e-41	87.5818
SETBP1	0.684618	2.80514	9.87776	4.3343e-22	6.18563e-21	39.1531
REL	0.68466	2.13505	12.5063	1.29154e-33	3.86173e-32	65.4069
PRKAR1A	0.684836	7.29644	15.2869	6.5744e-48	6.5993e-46	98.0465
CTR9	0.685013	5.45237	16.5765	3.67547e-55	9.15514e-53	114.625
VSTM4	0.685376	2.86465	11.2412	8.34027e-28	1.7062e-26	52.1613
VGLL4	0.685652	5.17351	13.015	4.43098e-36	1.58511e-34	71.0305
ST6GAL2	0.685713	2.07099	10.0013	1.39132e-22	2.06219e-21	40.2751
MFAP5	0.685775	4.88871	7.15015	1.59389e-12	1.24918e-11	17.4823
ATP2C2	0.685984	3.46667	8.6958	1.26063e-17	1.37215e-16	29.019
MMP2	0.686049	7.89648	7.8016	1.43475e-14	1.2913e-13	22.1001
AP1AR	0.68607	4.99668	14.5475	6.41449e-44	4.33566e-42	88.9312
C3orf52	0.686321	3.19478	8.49135	6.67154e-17	6.92684e-16	27.379
POMK	0.686623	2.22897	9.77681	1.0875e-21	1.50878e-20	38.245
UNC5C	0.687122	1.81658	10.862	3.71121e-26	6.81249e-25	48.4072
MINDY1	0.687161	5.64892	10.7489	1.12832e-25	2.0095e-24	47.3078
CAPN9	0.687398	2.488	7.23822	8.60921e-13	6.87242e-12	18.0854
JAK1	0.687656	6.61163	15.4761	5.9766e-49	6.72717e-47	100.427
ARNT2	0.687676	4.11983	6.88483	9.79296e-12	7.29058e-11	15.7064
GIGYF2	0.68782	4.97259	18.6371	1.93985e-67	2.17437e-64	142.706
NCOA4	0.688023	7.273	16.1512	9.92109e-53	1.77928e-50	109.067
ERCC6L2	0.688765	3.1078	15.8857	3.12741e-51	4.62264e-49	105.641
BZW1	0.688908	5.99941	16.119	1.50946e-52	2.6368e-50	108.65
RAP2C	0.688982	5.16047	12.9059	1.51714e-35	5.18922e-34	69.8106
ENPP4	0.689119	3.78287	9.88004	4.24469e-22	6.06097e-21	39.1738
CELSR2	0.689142	4.93278	8.1451	1.0382e-15	1.0032e-14	24.6796
NOSTRIN	0.689174	4.25958	7.36336	3.54817e-13	2.91364e-12	18.9537
FBXL3	0.689208	5.49764	14.2977	1.33578e-42	8.03906e-41	85.9191
LRRC37A16P	0.689351	2.68524	13.6223	4.09451e-39	1.82516e-37	77.957
RNU6-531P	0.689698	1.8886	10.8604	3.76879e-26	6.91111e-25	48.392
DDX58	0.690095	4.93797	10.4939	1.33857e-24	2.22832e-23	44.8627
EAF1	0.690183	4.52653	16.3628	6.18871e-54	1.29059e-51	111.822
KTN1	0.690378	6.84622	14.9365	5.30278e-46	4.42334e-44	93.6895
GNA13	0.69069	5.59816	14.6166	2.7542e-44	1.92949e-42	89.77
TCF12	0.690863	5.1871	15.7426	1.97688e-50	2.65905e-48	103.81
KIAA0319L	0.691217	6.06816	14.5442	6.68545e-44	4.50184e-42	88.8901
ARID2	0.691278	3.9722	15.1001	6.88227e-47	6.17144e-45	95.7159
POLK	0.69158	3.38243	15.9316	1.72495e-51	2.6291e-49	106.232
TP53I11	0.691777	6.91013	13.449	3.07744e-38	1.28453e-36	75.957
SPTSSB	0.691848	3.13578	5.1898	2.51326e-07	1.29089e-06	5.83924
KLF4	0.691851	4.34768	9.16206	2.49003e-19	3.02213e-18	32.8852
ANKRD40	0.691945	5.1324	14.9413	4.99481e-46	4.17941e-44	93.7489
ERBB3	0.691951	7.21059	10.5662	6.67116e-25	1.1312e-23	45.551
TTC3P1	0.692405	2.1794	12.2249	2.77836e-32	7.50799e-31	62.3672
KANK2	0.692954	5.07517	14.6237	2.52482e-44	1.77805e-42	89.8563
LANCL1	0.693313	5.34205	15.3369	3.4933e-48	3.59369e-46	98.6741
KIAA1211	0.69334	1.90092	9.8384	6.20969e-22	8.76903e-21	38.7982
LTN1	0.693501	3.8333	14.4919	1.26537e-43	8.31269e-42	88.2571
TC2N	0.693517	5.89493	9.09055	4.59677e-19	5.49112e-18	32.281
PCM1	0.693803	5.60363	11.8618	1.3476e-30	3.26893e-29	58.5233
ARRB1	0.694133	4.81431	11.5737	2.75162e-29	6.15829e-28	55.5372
SMAD5	0.694273	4.73739	15.932	1.71654e-51	2.62373e-49	106.237
TNFAIP6	0.694299	4.17969	9.9768	1.74472e-22	2.56759e-21	40.0516
LPAR1	0.694375	3.83185	11.2503	7.60534e-28	1.55823e-26	52.2526
FLRT3	0.694606	1.86182	7.60537	6.15497e-14	5.32148e-13	20.6711
SLC38A2	0.694657	6.64007	15.0118	2.07464e-46	1.80035e-44	94.6208
NOS1AP	0.694975	1.84202	10.4638	1.788e-24	2.95908e-23	44.5766
DPYD	0.695004	3.74598	10.8942	2.69766e-26	4.98942e-25	48.7227
CDS1	0.695186	4.92693	13.8295	3.59108e-40	1.74425e-38	80.3704
STEAP4	0.69531	3.22194	5.91798	4.37082e-09	2.65901e-08	9.76043
OAS2	0.695458	5.46391	7.58893	6.94389e-14	5.97859e-13	20.5528
RARA	0.69546	6.35722	9.90675	3.32341e-22	4.78869e-21	39.4153
STEAP2	0.6959	3.22505	7.66669	3.91832e-14	3.42904e-13	21.1141
C1QTNF3	0.696015	3.62369	7.88098	7.8879e-15	7.21266e-14	22.6874
MACF1	0.696327	4.9222	12.8601	2.53922e-35	8.58151e-34	69.3002
TMCO3	0.696643	5.91025	12.5454	8.40177e-34	2.54241e-32	65.8329
PARP9	0.697249	5.28521	12.6012	4.53654e-34	1.40276e-32	66.4435
ELP1	0.697285	4.61888	19.0423	6.10144e-70	9.11877e-67	148.43
LPIN2	0.697379	4.30667	14.4873	1.33893e-43	8.78518e-42	88.2011
TCIM	0.697465	5.6175	5.91146	4.54172e-09	2.75892e-08	9.72318
EPHA3	0.697931	1.49775	9.72577	1.72636e-21	2.36585e-20	37.7889
MID2	0.698073	3.51702	13.9016	1.53013e-40	7.63686e-39	81.2165
SAMD15	0.698124	1.99834	11.4173	1.38218e-28	2.9663e-27	53.9399
PRKG1	0.698132	2.38726	12.7195	1.22207e-34	3.9184e-33	67.7431
PSMD5	0.698417	5.43697	16.6773	9.62483e-56	2.56359e-53	115.956
TNKS2	0.698567	4.99177	14.997	2.49613e-46	2.15915e-44	94.4373
STAG1	0.698582	4.03335	13.6734	2.25176e-39	1.02758e-37	78.5499
LIPA	0.698623	6.40186	14.6696	1.43736e-44	1.0325e-42	90.4152
TSHZ3	0.698957	2.83646	12.5904	5.11122e-34	1.57232e-32	66.3253
PIGO	0.699286	4.39353	16.9152	4.00387e-57	1.27747e-54	119.114
BRPF3	0.700005	4.85298	15.2072	1.79539e-47	1.70066e-45	97.0494
PREPL	0.700369	4.71933	16.3895	4.3517e-54	9.14589e-52	112.171
ABCA2	0.700428	4.41725	13.1155	1.41645e-36	5.22338e-35	72.1609
SLC44A1	0.700466	5.43067	15.7824	1.18503e-50	1.66471e-48	104.318
ADCY5	0.700499	2.12096	7.23797	8.62428e-13	6.88343e-12	18.0837
C16orf58	0.701226	5.48287	15.4766	5.9354e-49	6.69481e-47	100.433
INTS2	0.701237	3.24556	13.4633	2.60708e-38	1.09499e-36	76.1215
KIF2A	0.701251	4.46113	14.012	4.11885e-41	2.18331e-39	82.5181
RALGPS1	0.701482	3.01045	14.9269	5.97744e-46	4.95538e-44	93.5707
TLR4	0.701539	3.14052	12.0127	2.71446e-31	6.86952e-30	60.1099
BIRC6	0.701917	4.3042	14.8071	2.63954e-45	2.05224e-43	92.0969
LARP4	0.701928	4.81228	16.7658	2.9585e-56	8.33384e-54	117.127
GALC	0.702204	4.6248	14.9467	4.66808e-46	3.93047e-44	93.816
GLRB	0.702288	2.80551	7.87726	8.11312e-15	7.4123e-14	22.6598
CTNND1	0.702559	7.1679	16.0558	3.44218e-52	5.75154e-50	107.832
KDM4B	0.702587	5.78109	9.88828	3.93651e-22	5.62987e-21	39.2482
STRN3	0.703434	4.62357	16.0232	5.25469e-52	8.5156e-50	107.412
JCAD	0.703507	3.58916	12.8385	3.23256e-35	1.08362e-33	69.061
SLIT2	0.704116	2.79444	10.9718	1.24946e-26	2.36208e-25	49.4838
ZMIZ1	0.704161	6.06656	14.6503	1.82134e-44	1.29793e-42	90.1803
NEK4	0.70424	3.51111	16.1934	5.71107e-53	1.04871e-50	109.615
MYLIP	0.704279	5.34734	13.7887	5.80595e-40	2.76727e-38	79.894
NCOA3	0.704374	4.67234	14.857	1.42165e-45	1.12816e-43	92.7109
GOLGB1	0.704458	5.82365	15.8862	3.10624e-51	4.604e-49	105.648
TCEAL1	0.704624	5.78177	9.16644	2.39789e-19	2.91425e-18	32.9224
FBXW11	0.704925	5.07285	18.3682	8.58586e-66	7.45072e-63	138.94
PDE5A	0.704991	2.99115	9.25959	1.07224e-19	1.33232e-18	33.7159
ZNF468	0.705082	3.88699	15.2694	8.19538e-48	8.12037e-46	97.8278
TMTC1	0.705158	2.5494	8.3331	2.36748e-16	2.37778e-15	26.133
FYB2	0.705429	1.53174	8.6699	1.55972e-17	1.69086e-16	28.8094
FBXO36	0.705938	2.88881	12.5854	5.40522e-34	1.66086e-32	66.2699
HTRA1	0.7061	7.87527	9.0364	7.29259e-19	8.6158e-18	31.8262
CD93	0.706535	4.99104	12.0442	1.93745e-31	4.9662e-30	60.4438
APPL2	0.706701	5.2946	15.7085	3.06551e-50	4.00324e-48	103.375
GPD2	0.70675	5.14452	12.9164	1.34863e-35	4.63051e-34	69.9273
LRRC32	0.706897	4.65459	10.9134	2.23168e-26	4.14752e-25	48.9102
HMGCR	0.707041	5.0509	15.9157	2.12144e-51	3.1972e-49	106.026
ADCY6	0.707053	4.89179	13.6891	1.87354e-39	8.60086e-38	78.7322
YTHDC2	0.707231	4.11017	15.9	2.59695e-51	3.89202e-49	105.825
HIPK1	0.707525	4.78256	15.555	2.18712e-49	2.59765e-47	101.424
HPS3	0.707557	4.41452	16.125	1.39704e-52	2.45637e-50	108.727
UBE4A	0.707622	4.14836	14.6957	1.04303e-44	7.61441e-43	90.7334
AEBP1	0.70778	8.42837	8.35926	1.92298e-16	1.94222e-15	26.3375
IPPK	0.707944	2.36595	18.3235	1.60675e-65	1.35075e-62	138.318
NEK1	0.70818	3.27193	17.0557	6.04706e-58	2.12647e-55	120.991
UBR5	0.708262	5.5244	13.6505	2.94666e-39	1.32669e-37	78.2832
EPB41L3	0.708413	4.05955	10.6177	4.05372e-25	6.97258e-24	46.0434
CST2	0.708444	2.4459	6.63028	5.28099e-11	3.72341e-10	14.0605
FAM120A	0.708688	7.01068	20.3306	4.5562e-78	1.36187e-74	167.025
SERINC3	0.708811	6.84908	18.4483	2.78706e-66	2.58538e-63	140.058
WLS	0.708847	5.06978	8.10419	1.42663e-15	1.36871e-14	24.3673
DYNC1I2	0.709008	6.71805	17.703	8.92545e-62	5.20614e-59	129.752
NBR1	0.709013	6.52946	15.8783	3.43736e-51	5.03925e-49	105.547
EXOC2	0.709146	5.15134	11.3405	3.03318e-28	6.36483e-27	53.1621
USP38	0.709352	4.09545	17.6125	3.10039e-61	1.6681e-58	128.515
MAN2B2	0.709377	4.75843	16.4615	1.68438e-54	3.79182e-52	113.114
GRP	0.709386	3.10416	6.25668	5.65775e-10	3.69557e-09	11.7485
TRIM23	0.709503	3.37433	16.5912	3.0237e-55	7.67447e-53	114.819
CCDC126	0.709698	3.64275	12.7013	1.49594e-34	4.75406e-33	67.5428
PPM1H	0.709887	4.12663	9.76787	1.17938e-21	1.63331e-20	38.165
FBXO38	0.710452	4.61844	17.7024	8.99896e-62	5.20614e-59	129.744
LOX	0.710515	4.53174	8.93843	1.67102e-18	1.92312e-17	31.0092
KIAA0100	0.710543	6.12217	13.4344	3.6438e-38	1.51038e-36	75.7895
SCAMP1	0.710575	5.3723	15.2204	1.51979e-47	1.44468e-45	97.2148
TMEM106B	0.710656	4.07138	15.5387	2.6921e-49	3.15562e-47	101.218
CACNA1D	0.710993	2.55048	8.3219	2.58743e-16	2.59046e-15	26.0457
PPFIBP1	0.711028	4.72261	13.5575	8.72601e-39	3.8015e-37	77.2067
ZNF776	0.711384	3.66955	14.5787	4.38426e-44	3.01645e-42	89.3087
SEC23A	0.711465	5.09168	14.4392	2.40371e-43	1.53778e-41	87.6205
ANKEF1	0.711489	3.45246	14.4339	2.56292e-43	1.63187e-41	87.5569
DYNC2H1	0.711553	2.19719	12.579	5.79866e-34	1.77466e-32	66.2003
PDPK1	0.711574	3.96656	17.1193	2.56402e-58	9.32108e-56	121.843
FRY	0.711738	2.89971	11.7952	2.72024e-30	6.49035e-29	57.8279
TRIM32	0.712006	4.10806	20.4504	7.77826e-79	2.46173e-75	168.782
HECTD1	0.712053	5.42364	15.8943	2.79538e-51	4.17777e-49	105.752
TMEM30B	0.71214	4.97391	11.7398	4.86527e-30	1.1396e-28	57.2523
CHRD	0.7127	3.22173	6.97847	5.19546e-12	3.93928e-11	16.3262
ENTPD7	0.712744	3.64598	14.2543	2.25502e-42	1.3202e-40	85.3996
MYO1D	0.712802	5.83178	14.6837	1.20815e-44	8.7251e-43	90.5876
ITGB5	0.713048	7.12611	11.7228	5.81622e-30	1.35292e-28	57.0756
EP300	0.713452	4.99905	14.644	1.96857e-44	1.40099e-42	90.1032
GATA2	0.713459	3.08526	7.42348	2.30684e-13	1.9195e-12	19.3756
LNPEP	0.714012	4.11377	15.3052	5.21676e-48	5.26599e-46	98.2761
PHC3	0.714045	3.55163	14.8846	1.01062e-45	8.16431e-44	93.0496
PLEKHB2	0.714156	6.20675	17.5168	1.15128e-60	5.68276e-58	127.212
CBFA2T3	0.714459	2.6591	8.62229	2.3038e-17	2.46523e-16	28.4254
SLC39A9	0.715021	6.02905	17.2802	2.89869e-59	1.17262e-56	124.008
ERBIN	0.716039	5.04974	15.9839	8.76041e-52	1.38222e-49	106.904
CHD1	0.716085	4.31677	14.1889	4.95843e-42	2.83204e-40	84.618
NFAT5	0.716091	2.89299	12.0371	2.09071e-31	5.34632e-30	60.3684
TRANK1	0.716284	3.28854	13.8175	4.13718e-40	1.99635e-38	80.2301
ERAP1	0.716439	5.05218	13.9846	5.70437e-41	2.97973e-39	82.1951
DCHS1	0.716465	3.18513	12.2253	2.76551e-32	7.47702e-31	62.3718
ABL1	0.71664	5.51522	21.7232	4.12028e-87	2.77104e-83	187.72
ZBTB38	0.71685	4.62862	14.5617	5.39803e-44	3.66705e-42	89.1024
ABCA1	0.716964	3.32458	13.4737	2.31152e-38	9.76189e-37	76.2408
KMT2D	0.717506	3.91349	15.627	8.71051e-50	1.08484e-47	102.338
CST5	0.717589	1.33356	4.87199	1.26973e-06	5.99994e-06	4.28104
TMEM268	0.718145	4.88489	16.5831	3.36858e-55	8.46915e-53	114.712
PRRX1	0.718826	5.68831	9.29019	8.21942e-20	1.0282e-18	33.978
SCRN1	0.718889	5.20914	9.73698	1.56002e-21	2.14664e-20	37.8889
SORL1	0.718896	4.43098	10.5012	1.24766e-24	2.08084e-23	44.9322
WFS1	0.719328	5.89986	12.0272	2.32479e-31	5.91957e-30	60.2633
APAF1	0.719495	3.00739	15.8583	4.4516e-51	6.43842e-49	105.29
ITGB6	0.719597	4.61731	6.07912	1.67334e-09	1.05324e-08	10.6934
ZNF106	0.719781	4.29436	15.1452	3.91014e-47	3.59619e-45	96.277
NTM	0.719822	3.54509	10.85	4.17747e-26	7.63452e-25	48.2902
SGCD	0.71987	2.3373	11.0482	5.82586e-27	1.12711e-25	50.2385
GLCE	0.719914	4.69113	11.4825	7.06549e-29	1.53967e-27	54.6039
CCP110	0.720006	4.18748	14.1515	7.76653e-42	4.36182e-40	84.1729
ZNF860	0.720073	2.20794	12.7157	1.27475e-34	4.08246e-33	67.7013
RNF141	0.720245	4.80937	15.2835	6.85668e-48	6.86983e-46	98.0048
AXL	0.720363	4.81067	12.9853	6.19865e-36	2.1802e-34	70.6977
IFIT1	0.720579	4.80745	6.74468	2.49351e-11	1.7962e-10	14.7932
ZNF28	0.720606	3.69833	15.8102	8.28562e-51	1.17623e-48	104.674
ZNF609	0.721158	4.44261	15.7546	1.69427e-50	2.31362e-48	103.964
TNS1	0.721297	5.02867	11.9927	3.35877e-31	8.42481e-30	59.899
FGD6	0.721324	3.30969	11.7862	2.99029e-30	7.10003e-29	57.7342
FCHO2	0.721353	4.26896	16.2661	2.20481e-53	4.29802e-51	110.56
RBM18	0.721479	4.64098	19.8672	4.07664e-75	9.53633e-72	160.271
SYDE2	0.721498	2.4992	11.3835	1.95387e-28	4.15182e-27	53.5973
MYCBP2	0.721861	3.73631	13.4444	3.24609e-38	1.34937e-36	75.9041
LINC01116	0.721984	3.97871	7.81348	1.31225e-14	1.18441e-13	22.1877
CDK17	0.722087	4.69493	14.9638	3.7738e-46	3.20761e-44	94.0271
THRB	0.72274	3.05101	11.2187	1.0475e-27	2.13317e-26	51.9359
TRPS1	0.722824	6.68133	8.83611	3.94046e-18	4.41961e-17	30.1641
CNOT1	0.723626	5.56733	13.5696	7.58123e-39	3.31351e-37	77.3461
CDC42BPB	0.724086	5.59542	17.8568	1.06985e-62	6.85252e-60	131.86
KIF3B	0.724219	5.42228	17.3534	1.07143e-59	4.64886e-57	124.997
DNAH5	0.724266	1.68947	10.6564	2.78257e-25	4.84972e-24	46.4154
TDRD7	0.724276	4.11055	17.9456	3.12707e-63	2.157e-60	133.081
BECN1	0.724603	5.02426	16.255	2.55044e-53	4.93602e-51	110.416
TPBG	0.724683	4.83786	11.7508	4.33499e-30	1.01894e-28	57.3666
CDON	0.724764	2.80209	10.6969	1.87553e-25	3.29553e-24	46.8054
HSDL2	0.72491	5.34787	15.4571	7.61335e-49	8.42841e-47	100.186
TNS3	0.724989	5.35036	13.5443	1.01795e-38	4.40974e-37	77.0539
LONRF2	0.72521	2.39792	8.03059	2.51857e-15	2.3819e-14	23.8088
RAB3D	0.725312	5.2693	13.546	9.978e-39	4.32592e-37	77.0737
RALGAPA1	0.72547	3.22819	15.7066	3.14037e-50	4.09107e-48	103.351
C5orf24	0.725666	4.85759	16.7502	3.64478e-56	1.01409e-53	116.92
FBXL5	0.725718	6.38088	16.9036	4.67941e-57	1.46376e-54	118.959
RBM24	0.72573	2.20324	5.94073	3.82201e-09	2.33677e-08	9.89073
SCAF11	0.726076	5.39249	17.5872	4.38193e-61	2.28894e-58	128.172
GLT8D2	0.726251	4.42034	9.50059	1.29532e-20	1.69649e-19	35.8003
ADGRV1	0.726414	1.51713	9.57659	6.58983e-21	8.76088e-20	36.4671
KLF10	0.72642	5.63849	15.2597	9.26085e-48	9.0593e-46	97.7065
RNF43	0.726472	3.58481	8.807	5.02209e-18	5.59428e-17	29.9252
LRRC31	0.72649	1.58439	6.40996	2.17e-10	1.46252e-09	12.682
FUBP3	0.726954	5.63547	23.0056	1.21333e-95	1.63201e-91	207.243
AKAP5	0.72704	2.01463	11.0422	6.18774e-27	1.19454e-25	50.1789
SMG8	0.727049	4.22533	14.7882	3.33381e-45	2.58085e-43	91.8652
SMG1	0.727191	4.59142	15.3177	4.45646e-48	4.54112e-46	98.4324
PLSCR4	0.727737	3.77975	11.417	1.38649e-28	2.97438e-27	53.9368
KCND2	0.727872	1.72526	10.1425	3.74351e-23	5.72519e-22	41.5716
RNF111	0.728149	3.87466	18.1168	2.89246e-64	2.25541e-61	135.446
TIPARP	0.728452	4.47637	13.1244	1.27989e-36	4.73929e-35	72.2614
CDK12	0.728835	4.71458	12.093	1.14899e-31	2.98356e-30	60.9612
UTRN	0.72926	4.36188	12.0585	1.6632e-31	4.27953e-30	60.595
FSTL1	0.729454	6.99876	10.4367	2.31772e-24	3.80532e-23	44.3202
GNG12	0.729811	5.87017	11.3915	1.80102e-28	3.84067e-27	53.6779
STC1	0.730072	4.79494	6.51501	1.11198e-10	7.67316e-10	13.3339
ANKFY1	0.730486	4.61457	17.2268	5.98593e-59	2.35081e-56	123.288
HECTD4	0.731007	3.64212	16.2399	3.11026e-53	5.87491e-51	110.219
CNTN1	0.731094	2.3001	8.65087	1.82325e-17	1.96862e-16	28.6557
RBM43	0.731181	3.31952	15.3804	2.01499e-48	2.12573e-46	99.2203
WNT5A	0.731236	3.17634	8.55318	4.04492e-17	4.26305e-16	27.8714
ITPR2	0.731243	4.21627	9.53402	9.62761e-21	1.2699e-19	36.093
RIN2	0.731555	5.55215	13.6341	3.56688e-39	1.59924e-37	78.0938
AC103760.1	0.731572	2.38051	9.68209	2.56004e-21	3.48527e-20	37.4001
PTPRN2	0.731631	2.59139	6.25221	5.8163e-10	3.797e-09	11.7216
AC110619.1	0.731649	2.48911	6.39846	2.33346e-10	1.56895e-09	12.6113
RRM2B	0.732335	4.69807	13.5912	5.88945e-39	2.59092e-37	77.5965
FAN1	0.73234	3.31292	16.4155	3.0887e-54	6.67395e-52	112.512
NXPE3	0.732341	3.44477	12.0282	2.29982e-31	5.86153e-30	60.274
WDR31	0.732969	2.69164	15.0132	2.03989e-46	1.77306e-44	94.6376
DSCAM-AS1	0.733334	2.14023	4.4411	9.86918e-06	4.14416e-05	2.31928
USP53	0.733735	3.98337	13.0048	4.9729e-36	1.77425e-34	70.9161
SH3RF1	0.733869	4.70016	13.4158	4.52093e-38	1.8639e-36	75.5757
M6PR	0.734	6.08607	15.616	1.00257e-49	1.24003e-47	102.199
GAS7	0.734111	3.65429	10.4846	1.46417e-24	2.43212e-23	44.7741
CNNM4	0.734322	4.78281	14.9195	6.55235e-46	5.4153e-44	93.4796
ROCK1	0.73495	4.28192	15.0139	2.02056e-46	1.75909e-44	94.647
BTG2	0.735117	7.41387	8.19733	6.90507e-16	6.74131e-15	25.0805
MAP9	0.735158	2.88916	10.8327	4.95271e-26	9.01457e-25	48.1219
TMTC2	0.735221	3.0956	13.22	4.29829e-37	1.64015e-35	73.343
STOM	0.735232	7.6078	12.0052	2.93994e-31	7.40879e-30	60.0309
ZNF91	0.735282	4.14765	11.9002	8.97281e-31	2.20239e-29	58.926
ITGA4	0.735346	2.94589	10.7014	1.79573e-25	3.1615e-24	46.8483
GAB1	0.73552	3.60455	14.9594	3.98584e-46	3.38249e-44	93.9728
RNF169	0.73555	2.8929	12.7767	6.46023e-35	2.11939e-33	68.3748
SNX30	0.735597	3.61749	17.8985	6.00733e-63	4.04016e-60	132.433
MSR1	0.735612	4.77477	11.0812	4.18646e-27	8.18772e-26	50.5653
RHOBTB3	0.736361	4.79875	8.40376	1.34821e-16	1.37408e-15	26.6868
SEC24A	0.736652	4.2538	16.3318	9.30908e-54	1.89002e-51	111.416
LRP10	0.737094	6.41551	17.5823	4.69132e-61	2.42699e-58	128.104
TRIO	0.737124	4.68989	14.411	3.38405e-43	2.14961e-41	87.2812
GOLM1	0.737137	7.47612	10.2763	1.06499e-23	1.68083e-22	42.8134
AC093297.2	0.737379	4.35942	7.37792	3.1977e-13	2.6351e-12	19.0556
MREG	0.737475	5.41352	12.7837	5.96977e-35	1.96327e-33	68.4531
FGD3	0.737737	4.38246	7.32234	4.75133e-13	3.86917e-12	18.6676
GOLGA1	0.737941	4.33849	21.9554	1.21229e-88	1.08708e-84	191.224
ST3GAL1	0.738142	5.27849	11.1809	1.53508e-27	3.09566e-26	51.5578
SLC35D1	0.738215	3.77991	16.2515	2.67114e-53	5.15108e-51	110.37
COLEC12	0.738562	3.75386	8.75119	7.98006e-18	8.78558e-17	29.4692
AC009119.1	0.738637	3.07157	8.05907	2.02247e-15	1.92286e-14	24.0243
ADGRA2	0.738837	3.71534	12.0143	2.66845e-31	6.75626e-30	60.1268
FBXW2	0.738897	4.7113	21.8457	6.42321e-88	4.93697e-84	189.567
KIF13A	0.73892	4.714	14.8405	1.74578e-45	1.37725e-43	92.5071
SLC35F5	0.739161	4.98809	17.6412	2.09018e-61	1.14588e-58	128.907
HIP1	0.739166	4.85649	15.165	3.04886e-47	2.8436e-45	96.5239
DACT1	0.739265	3.35252	10.7771	8.56002e-26	1.53314e-24	47.5808
SYNJ2BP	0.73934	4.12331	16.7211	5.37094e-56	1.45946e-53	116.535
ATRX	0.739453	4.50578	15.2609	9.11844e-48	8.95254e-46	97.7219
MIR186	0.739786	2.59086	8.95021	1.51309e-18	1.74735e-17	31.107
FAM110C	0.739806	3.32186	9.90675	3.32331e-22	4.78869e-21	39.4153
STX17	0.739837	4.17606	16.8963	5.15944e-57	1.59537e-54	118.862
SERPINA6	0.740276	1.87655	4.06212	5.21435e-05	0.000194474	0.738649
HGD	0.740288	2.67655	6.06289	1.84521e-09	1.15776e-08	10.5983
UHMK1	0.740368	5.9645	15.164	3.08975e-47	2.87608e-45	96.5107
PDGFC	0.740572	4.10761	12.0807	1.31104e-31	3.39288e-30	60.8306
PIEZO2	0.740593	2.31943	8.07541	1.78269e-15	1.6997e-14	24.1483
EPS8	0.740836	4.97326	12.7149	1.28634e-34	4.11469e-33	67.6924
TMTC3	0.740863	3.90901	16.6333	1.72931e-55	4.5166e-53	115.374
RALGAPB	0.741609	5.15052	16.412	3.23679e-54	6.96597e-52	112.465
RUNDC1	0.741758	4.98291	14.4086	3.48571e-43	2.21158e-41	87.2518
ZFYVE16	0.741807	4.4071	17.3652	9.12008e-60	3.98933e-57	125.157
STAM2	0.741919	4.37635	18.8462	9.99809e-69	1.22256e-65	145.652
AC005831.1	0.742213	2.82197	9.64443	3.59133e-21	4.861e-20	37.066
NR4A2	0.742587	3.82473	8.49071	6.70617e-17	6.96145e-16	27.3739
ABCC8	0.742749	1.99874	7.38532	3.03275e-13	2.49994e-12	19.1075
MSRB3	0.742862	4.2542	10.3423	5.69658e-24	9.13269e-23	43.4316
MBTPS2	0.742883	4.28231	16.7415	4.09224e-56	1.12334e-53	116.805
FRYL	0.74355	3.88447	15.7131	2.89132e-50	3.79418e-48	103.433
BPTF	0.743595	4.67472	13.7928	5.53468e-40	2.64695e-38	79.9414
SMARCC2	0.743705	5.81372	16.2123	4.46469e-53	8.25477e-51	109.86
GLUL	0.743938	8.72877	11.5	5.90137e-29	1.29544e-27	54.7821
ITPRID2	0.744434	5.39119	9.17153	2.29518e-19	2.79258e-18	32.9656
SBF2	0.744454	3.73687	13.3754	7.20378e-38	2.93625e-36	75.1138
SNED1	0.744555	3.06587	11.9623	4.64089e-31	1.15706e-29	59.5788
SCD	0.744793	7.66327	7.15101	1.58431e-12	1.24203e-11	17.4882
KDM6A	0.744803	4.28061	16.4519	1.91287e-54	4.28827e-52	112.988
MUM1L1	0.745107	1.82102	8.41515	1.23077e-16	1.25796e-15	26.7765
TACC1	0.74513	4.53103	10.4558	1.92913e-24	3.18383e-23	44.5015
EFCAB14	0.745229	6.15758	19.3141	1.23597e-71	2.07809e-68	152.305
STXBP1	0.745484	4.01481	13.2022	5.27015e-37	1.99262e-35	73.1409
MSI2	0.746298	5.32201	12.2332	2.54046e-32	6.90324e-31	62.4559
FAM161B	0.746707	3.04134	13.2604	2.70596e-37	1.05423e-35	73.8017
WASHC5	0.74691	5.87204	14.0078	4.33031e-41	2.28416e-39	82.4685
SPTY2D1	0.747243	4.49415	18.5725	4.83472e-67	5.10044e-64	141.798
REEP6	0.747328	5.74316	5.79837	8.78328e-09	5.2062e-08	9.08307
RTN4RL1	0.747411	3.91176	8.42278	1.15782e-16	1.18475e-15	26.8366
SLC6A6	0.747431	4.45811	13.5945	5.66514e-39	2.49837e-37	77.635
MIER3	0.747443	3.94979	16.4781	1.35211e-54	3.08252e-52	113.332
TMEM184C	0.747711	4.62387	19.0194	8.46329e-70	1.16757e-66	148.105
TTC37	0.747931	5.30975	16.4886	1.17652e-54	2.71676e-52	113.47
CTNND2	0.748123	2.41136	7.52761	1.08642e-13	9.23128e-13	20.1138
SPRED2	0.748331	5.2949	13.457	2.80474e-38	1.17343e-36	76.049
AC115837.1	0.749367	3.6215	16.2415	3.04426e-53	5.80816e-51	110.24
ERGIC1	0.749689	7.12949	14.3846	4.66676e-43	2.9196e-41	86.9624
GHR	0.74991	2.94757	9.44371	2.14171e-20	2.76996e-19	35.3043
TRIP11	0.749913	4.0783	17.5961	3.88242e-61	2.06818e-58	128.292
TMED7	0.749983	6.10547	16.215	4.30789e-53	7.99233e-51	109.895
CDH1	0.750007	7.52816	7.06865	2.80162e-12	2.16046e-11	16.9303
G3BP2	0.750081	6.3603	17.2915	2.4849e-59	1.01284e-56	124.161
ZNF281	0.750095	4.72034	13.7917	5.60676e-40	2.67905e-38	79.9286
MRPS30	0.750497	5.55518	8.17639	8.13371e-16	7.90923e-15	24.9195
SMG6	0.750754	3.49961	15.925	1.87943e-51	2.84842e-49	106.147
TGOLN2	0.750755	6.8579	17.7799	3.09435e-62	1.87062e-59	130.805
SEMA5A	0.750914	2.95752	10.6722	2.3854e-25	4.16964e-24	46.5676
AL035413.2	0.75119	2.95573	11.8262	1.96163e-30	4.71588e-29	58.1516
ZCCHC24	0.751486	4.16419	11.8943	9.55603e-31	2.33914e-29	58.8636
TRAPPC10	0.751687	3.42576	15.3273	3.94382e-48	4.04942e-46	98.5537
SH3D19	0.751752	4.71814	14.365	5.91533e-43	3.66984e-41	86.7272
COL8A2	0.751758	4.78693	8.42813	1.10926e-16	1.13658e-15	26.8787
CANT1	0.752176	6.75454	14.1558	7.37482e-42	4.1505e-40	84.2243
DIP2B	0.752639	4.51661	16.5271	7.07136e-55	1.68345e-52	113.976
HIST2H2BE	0.752756	6.00063	8.36379	1.85486e-16	1.87447e-15	26.373
MYO6	0.752816	5.90727	12.7415	9.56473e-35	3.09076e-33	67.986
GNS	0.753227	6.8933	18.5058	1.23905e-66	1.21208e-63	140.863
TGFBR2	0.753665	5.57138	11.4134	1.43882e-28	3.08294e-27	53.9001
BMPR2	0.753742	4.80941	16.2297	3.5537e-53	6.63887e-51	110.086
MID1IP1-AS1	0.754045	1.95551	12.0251	2.37676e-31	6.04619e-30	60.2414
ARHGEF38	0.755811	2.59713	8.59483	2.88263e-17	3.06631e-16	28.2048
SDR16C5	0.756019	3.14101	5.68895	1.64477e-08	9.51544e-08	8.47482
CLCN3	0.756032	5.39319	15.4241	1.15662e-48	1.25463e-46	99.7712
FILIP1L	0.756411	4.37513	11.2319	9.16539e-28	1.87144e-26	52.068
ARL2BP	0.756497	3.13282	18.3209	1.6682e-65	1.38084e-62	138.28
MEIS3P2	0.756679	1.65892	9.96272	1.98646e-22	2.91325e-21	39.9234
ZBTB41	0.757198	4.26447	13.3737	7.34465e-38	2.9914e-36	75.0946
SRMS	0.757639	2.98467	9.31813	6.44346e-20	8.10941e-19	34.218
AC100801.1	0.757771	1.96713	5.49442	4.88719e-08	2.70075e-07	7.42048
CROT	0.757839	4.39166	10.1992	2.20161e-23	3.41462e-22	42.096
BOD1L1	0.757847	4.00986	15.9387	1.5749e-51	2.42098e-49	106.322
KAT6A	0.758556	4.68958	12.5863	5.34832e-34	1.64432e-32	66.2804
BCOR	0.758618	4.49856	14.9575	4.08294e-46	3.44858e-44	93.9489
PCYOX1	0.758873	5.95062	16.6317	1.76571e-55	4.58939e-53	115.353
HID1	0.759077	6.61307	8.9907	1.07468e-18	1.25316e-17	31.4441
APC	0.759104	3.3623	16.9497	2.52055e-57	8.31982e-55	119.573
AKAP11	0.759169	4.0304	14.7541	5.07835e-45	3.85375e-43	91.4476
AC018638.8	0.759272	2.82093	11.2387	8.55496e-28	1.74813e-26	52.1362
ERLIN2	0.759295	5.43099	11.2401	8.43437e-28	1.72414e-26	52.1502
LYSMD3	0.75933	4.07533	17.9618	2.4977e-63	1.74524e-60	133.305
KBTBD4	0.759422	3.37584	18.2564	4.11697e-65	3.35614e-62	137.383
DKK3	0.759808	5.46829	10.3717	4.30976e-24	6.98217e-23	43.7072
RAD50	0.760053	4.72532	16.7487	3.71843e-56	1.02596e-53	116.9
PNPO	0.760162	5.22334	13.5117	1.48721e-38	6.37074e-37	76.678
KLHL28	0.760223	2.99016	17.3395	1.29459e-59	5.52802e-57	124.809
ST8SIA6	0.760595	3.19523	6.59	6.85917e-11	4.79901e-10	13.8053
CAMK2N1	0.760722	5.93694	8.41167	1.26554e-16	1.29228e-15	26.7491
JADE2	0.760865	4.38751	12.7903	5.54359e-35	1.82535e-33	68.5265
CCDC117	0.761806	2.15334	12.2348	2.49679e-32	6.79487e-31	62.473
CPE	0.761934	6.38707	9.26054	1.06341e-19	1.32167e-18	33.724
ITGA3	0.762034	5.23692	11.2376	8.6436e-28	1.76557e-26	52.126
PRR15L	0.762077	6.05752	9.20584	1.70745e-19	2.09405e-18	33.2572
PIGS	0.762106	5.89837	16.316	1.14535e-53	2.29083e-51	111.21
MED1	0.762172	4.91411	11.0933	3.70845e-27	7.27399e-26	50.6853
SYNC	0.762547	2.0053	14.9159	6.84727e-46	5.64171e-44	93.4359
TMEM229B	0.763266	3.56365	11.0794	4.26516e-27	8.32952e-26	50.5469
HHAT	0.763333	3.93864	12.1854	4.25456e-32	1.13602e-30	61.9451
RNF213	0.763552	5.18408	13.2758	2.26861e-37	8.90935e-36	73.9765
BBOF1	0.763844	3.6711	12.2559	1.98698e-32	5.44281e-31	62.6992
FAM13B	0.763902	4.13577	16.6894	8.19152e-56	2.20364e-53	116.116
EXOC6	0.764146	4.45901	14.2788	1.67911e-42	9.98243e-41	85.6922
TEAD1	0.764174	4.25937	13.7574	8.39829e-40	3.96362e-38	79.5279
LASP1	0.764235	7.77805	13.8221	3.91862e-40	1.89428e-38	80.2839
AC144450.1	0.764461	1.4806	11.6386	1.40159e-29	3.18991e-28	56.205
ASAP2	0.764526	3.18807	12.4962	1.44429e-33	4.30509e-32	65.2962
MIGA1	0.764833	3.737	15.2478	1.07627e-47	1.04714e-45	97.5573
RGS4	0.76514	2.83065	9.90485	3.38174e-22	4.86362e-21	39.3981
UHRF1BP1L	0.765627	4.03784	16.7934	2.04547e-56	5.82289e-54	117.494
CALCRL	0.766496	3.73498	11.8765	1.15285e-30	2.80918e-29	58.6779
CHD6	0.766998	4.4068	15.4152	1.29496e-48	1.39625e-46	99.6591
DNMBP	0.767786	3.59033	11.8584	1.39735e-30	3.38809e-29	58.4874
PFKFB3	0.76796	5.77777	10.779	8.39677e-26	1.5054e-24	47.5999
EDARADD	0.768077	2.80777	7.63655	4.89414e-14	4.26152e-13	20.8959
WDR44	0.768086	3.75765	18.4598	2.37059e-66	2.23763e-63	140.219
TP53INP1	0.768092	5.4191	11.5127	5.17595e-29	1.14179e-27	54.9119
TPSB2	0.768175	4.07987	6.21101	7.49736e-10	4.85474e-09	11.4744
FAM84B	0.768334	5.86985	12.1689	5.08349e-32	1.35332e-30	61.7688
AC007255.1	0.768641	1.79427	11.9971	3.20495e-31	8.05776e-30	59.9454
BAZ2A	0.768921	5.33031	18.404	5.18974e-66	4.57743e-63	139.44
ZBTB6	0.768926	3.63667	19.8414	5.93664e-75	1.33087e-71	159.897
GAPVD1	0.769099	4.31953	21.2763	3.50061e-84	1.88343e-80	181.017
OSBPL8	0.769516	4.81508	12.4367	2.77249e-33	8.09378e-32	64.6501
DTWD2	0.770723	2.74318	16.2398	3.112e-53	5.87491e-51	110.218
CPT1A	0.771069	5.4837	12.4424	2.60579e-33	7.62366e-32	64.7116
PALLD	0.771073	6.54825	12.6137	3.95331e-34	1.22594e-32	66.5799
ARHGAP35	0.771441	5.59096	15.2065	1.81023e-47	1.7117e-45	97.0413
CASD1	0.77148	4.85861	10.7102	1.6479e-25	2.90696e-24	46.9333
ZNF587	0.771648	3.95393	12.1325	7.51894e-32	1.97627e-30	61.3812
ATP7A	0.772303	3.13643	16.408	3.41349e-54	7.28793e-52	112.412
NELL2	0.772758	3.50686	5.5893	2.88535e-08	1.63205e-07	7.93042
IL13RA1	0.772844	6.86775	17.469	2.21358e-60	1.05396e-57	126.563
WDFY3	0.772845	3.66078	16.4248	2.73374e-54	5.95479e-52	112.633
SUSD6	0.773206	5.67299	17.4361	3.46651e-60	1.59409e-57	126.117
LRP1	0.773478	5.7966	11.1483	2.13326e-27	4.25095e-26	51.2323
ABCD3	0.773948	5.86097	13.319	1.37934e-37	5.50947e-36	74.4698
MAGED2	0.773966	9.44713	10.2925	9.13151e-24	1.44586e-22	42.9654
NCOA2	0.77418	4.63177	14.2852	1.55302e-42	9.28411e-41	85.7696
DMXL1	0.774581	3.39491	15.7366	2.13583e-50	2.85856e-48	103.734
SMCR8	0.774755	3.99729	15.7136	2.87184e-50	3.77784e-48	103.44
AC099677.1	0.775092	2.52383	9.52159	1.07515e-20	1.41433e-19	35.9841
ERMP1	0.775678	5.65902	13.109	1.52433e-36	5.5982e-35	72.0881
SEMA3E	0.7757	1.95373	9.01338	8.86762e-19	1.04194e-17	31.6335
SPARCL1	0.775873	7.44003	10.0476	9.06529e-23	1.35446e-21	40.6981
ASH1L	0.776213	4.81225	13.9733	6.52836e-41	3.38713e-39	82.0613
RAB14	0.776245	6.50083	22.8356	1.67838e-94	1.80603e-90	204.632
KCNMA1	0.776482	2.77151	9.21652	1.55695e-19	1.91471e-18	33.3481
CMYA5	0.776537	2.5344	10.2224	1.76973e-23	2.75591e-22	42.3117
FKTN	0.776868	3.37944	19.4897	9.81042e-73	1.8201e-69	154.822
LARGE1	0.776896	4.09837	12.7417	9.54416e-35	3.08597e-33	67.9881
CX3CR1	0.777308	2.68078	8.69686	1.24967e-17	1.3605e-16	29.0276
ATP9A	0.777443	5.38092	13.1312	1.18421e-36	4.39709e-35	72.3384
PCDH7	0.777623	2.93354	10.5317	9.30174e-25	1.56296e-23	45.2225
SHROOM3	0.777961	4.88794	12.4375	2.74966e-33	8.03148e-32	64.6583
C14orf132	0.777962	2.83037	9.51673	1.12253e-20	1.47486e-19	35.9416
CASC4	0.778107	6.34894	17.8339	1.4682e-62	9.29335e-60	131.545
S1PR3	0.778301	3.71074	11.7045	7.04331e-30	1.6285e-28	56.8861
APPBP2	0.778341	4.65686	15.2637	8.80755e-48	8.66312e-46	97.7563
SPTLC2	0.778929	5.45666	15.5073	4.01578e-49	4.60684e-47	100.821
TCP11L2	0.779078	2.62917	15.2943	5.98681e-48	6.02071e-46	98.1394
ANO6	0.779199	5.35935	16.7938	2.03517e-56	5.82289e-54	117.499
GDF15	0.779226	4.42349	6.25811	5.6077e-10	3.66421e-09	11.7571
DNAJC14	0.779542	4.43977	19.1615	1.10608e-70	1.75031e-67	150.127
ARHGAP29	0.779719	4.59121	11.37	2.24456e-28	4.75075e-27	53.4601
BDP1	0.779747	3.47201	15.0453	1.36669e-46	1.19759e-44	95.035
RNASEL	0.780071	3.56445	17.8639	9.68857e-63	6.357e-60	131.958
CEMIP2	0.780107	4.72977	13.4898	1.91788e-38	8.16947e-37	76.4259
NEBL	0.780681	5.07739	11.4526	9.61516e-29	2.08224e-27	54.299
SLC9A3R1	0.781463	8.43877	9.81189	7.90668e-22	1.1084e-20	38.5597
MGAT4A	0.781583	4.66055	11.4825	7.0651e-29	1.53967e-27	54.604
NOTCH2	0.781854	5.75669	13.6966	1.71529e-39	7.93532e-38	78.8197
RBM47	0.781889	6.02676	14.0282	3.39544e-41	1.81957e-39	82.7097
RAI2	0.782009	4.15338	7.70093	3.04084e-14	2.68339e-13	21.3629
ANO1	0.783126	5.80543	8.65911	1.70415e-17	1.84372e-16	28.7222
YPEL2	0.783789	4.13064	14.1784	5.62218e-42	3.20095e-40	84.4934
MINDY2	0.785726	3.31993	16.8699	7.35114e-57	2.1973e-54	118.51
AC093838.1	0.785803	1.47544	8.23831	5.00662e-16	4.92272e-15	25.3966
NEK10	0.785809	2.3879	6.80472	1.67424e-11	1.22224e-10	15.1823
SLIT3	0.786016	3.49983	10.8247	5.36101e-26	9.73467e-25	48.0435
AC005288.1	0.786622	5.41914	11.5695	2.87334e-29	6.4227e-28	55.4944
TNFSF10	0.786932	7.58253	9.27595	9.30235e-20	1.15963e-18	33.8559
BCL9L	0.787317	4.00511	14.8787	1.08692e-45	8.72829e-44	92.9773
KLHDC7A	0.787547	2.16839	6.23103	6.62857e-10	4.30929e-09	11.5943
TTC6	0.78762	2.55481	8.6363	2.05428e-17	2.20876e-16	28.5383
BMP4	0.788152	3.55601	8.02106	2.71002e-15	2.55982e-14	23.7368
CXXC5	0.78849	6.47088	10.9943	9.98715e-27	1.90074e-25	49.7054
PDGFD	0.788988	3.63354	11.3681	2.28941e-28	4.83997e-27	53.4405
RASSF8	0.789945	3.48635	11.392	1.79259e-28	3.82573e-27	53.6826
PIK3C2A	0.790473	4.44871	15.6496	6.52349e-50	8.25843e-48	102.625
STC2	0.790822	6.37102	5.09652	4.08134e-07	2.04668e-06	5.37216
CPED1	0.790909	2.32783	12.1868	4.19276e-32	1.12007e-30	61.9596
DOP1B	0.79103	4.68667	14.5792	4.35284e-44	2.99867e-42	89.3159
SYTL4	0.791272	3.92158	11.035	6.64808e-27	1.28203e-25	50.1079
NUAK1	0.792591	3.38918	14.1698	6.23422e-42	3.53818e-40	84.3909
TRAK2	0.792785	4.74966	15.7794	1.23127e-50	1.72068e-48	104.28
EPB41L5	0.792881	4.0729	15.8779	3.45882e-51	5.05693e-49	105.541
ABCG1	0.792885	5.08937	12.7123	1.32304e-34	4.22203e-33	67.6645
NEDD4	0.793392	3.10844	16.1121	1.65245e-52	2.86795e-50	108.56
SLC30A1	0.79351	4.88129	14.6314	2.29855e-44	1.62722e-42	89.9494
GREM1	0.793993	2.87023	9.58634	6.0404e-21	8.05431e-20	36.553
ARSG	0.794418	3.57527	11.3766	2.09893e-28	4.45478e-27	53.5265
LDLRAD4	0.794848	4.5517	11.5287	4.38538e-29	9.71774e-28	55.0759
ADAM9	0.795671	6.00692	10.7745	8.77876e-26	1.57127e-24	47.5559
DUSP5	0.795723	5.61408	11.0783	4.3086e-27	8.40826e-26	50.5369
COL4A3BP	0.796101	4.34041	18.4625	2.28115e-66	2.19166e-63	140.257
DCAF10	0.796777	5.07177	12.3329	8.60887e-33	2.42504e-31	63.5277
EDEM3	0.797396	5.07995	14.6804	1.25838e-44	9.07569e-43	90.5472
AC092070.2	0.797936	3.3346	12.4807	1.71155e-33	5.08205e-32	65.128
NCAM2	0.798201	2.09493	8.44436	9.73835e-17	1.00201e-15	27.0068
ZNF217	0.798511	5.78668	13.2475	3.13833e-37	1.21301e-35	73.6548
DIXDC1	0.798754	3.73829	14.392	4.26425e-43	2.68025e-41	87.0518
CCDC80	0.799038	4.99556	9.08316	4.89594e-19	5.83684e-18	32.2188
RECQL	0.799259	4.24596	14.4627	1.80679e-43	1.17689e-41	87.9038
HERC3	0.799857	3.7792	15.1178	5.51652e-47	4.9633e-45	95.9354
MUC1	0.799884	7.61183	6.23598	6.42921e-10	4.18575e-09	11.624
ZNF92	0.80021	4.51943	10.8027	6.65184e-26	1.20057e-24	47.8302
EDNRA	0.800692	4.11706	11.806	2.42653e-30	5.80759e-29	57.941
AC108449.2	0.801446	2.61544	12.7598	7.79447e-35	2.54161e-33	68.1888
UTP14C	0.80167	4.10421	17.3909	6.41989e-60	2.85462e-57	125.505
CTSK	0.801677	7.84564	9.27753	9.17595e-20	1.1444e-18	33.8694
SAMD12	0.801796	3.03357	13.0483	3.03815e-36	1.09193e-34	71.4045
VPS13B	0.80185	3.64965	15.1734	2.74601e-47	2.57842e-45	96.6277
GTF3C4	0.802072	4.29234	19.673	6.88595e-74	1.42494e-70	157.462
TMEM87B	0.802181	5.22305	18.8065	1.75923e-68	2.10338e-65	145.091
PTPN13	0.802285	3.72039	10.3841	3.82692e-24	6.22241e-23	43.8246
ZNFX1	0.802672	5.18201	18.1975	9.37606e-65	7.52926e-62	136.565
PTPRG	0.803107	3.67722	14.1208	1.12254e-41	6.23282e-40	83.8075
SERINC1	0.803393	7.67067	16.6903	8.09413e-56	2.18838e-53	116.128
MAN2A1	0.803521	4.8137	14.7601	4.71229e-45	3.59115e-43	91.5218
ADCY1	0.803606	2.52648	7.27334	6.72229e-13	5.40465e-12	18.3277
SPARC	0.803654	10.4892	10.8107	6.15259e-26	1.11232e-24	47.9074
GCC2	0.80378	4.11758	17.2245	6.17006e-59	2.40556e-56	123.258
CD46	0.804113	6.80824	15.7985	9.63045e-51	1.35997e-48	104.524
CREB3L1	0.804253	5.62745	8.60225	2.71323e-17	2.89012e-16	28.2644
FRG1BP	0.804356	4.32071	10.3168	7.25938e-24	1.15419e-22	43.192
SERINC5	0.805077	4.62549	15.5834	1.52232e-49	1.85307e-47	101.784
DNAJC22	0.805705	3.00013	8.89878	2.33235e-18	2.66258e-17	30.6807
CCNG2	0.806072	5.66123	12.9209	1.28226e-35	4.41109e-34	69.9773
PLS1	0.806942	3.31673	11.6119	1.84987e-29	4.17661e-28	55.9303
SLC4A7	0.807844	3.99224	10.9222	2.04535e-26	3.80914e-25	48.9964
MAGI3	0.80799	4.19937	12.3568	6.63385e-33	1.88051e-31	63.7859
RALGAPA2	0.808249	3.77596	12.8689	2.29968e-35	7.79156e-34	69.3984
AMPH	0.808339	2.33542	9.41766	2.69427e-20	3.46463e-19	35.0779
NQO1	0.808606	6.63398	9.0034	9.65042e-19	1.13022e-17	31.5501
SPG11	0.809099	4.89031	17.6808	1.21168e-61	6.86232e-59	129.449
OCLN	0.809287	3.06645	13.3783	6.97102e-38	2.84785e-36	75.1463
SH3BP4	0.809509	5.85105	13.3267	1.26354e-37	5.07708e-36	74.5567
LRIG1	0.810128	6.09214	11.9576	4.87904e-31	1.21531e-29	59.5293
AC061961.1	0.810144	1.1859	7.20356	1.0979e-12	8.69451e-12	17.8473
SFRP2	0.81051	8.63813	7.13737	1.74186e-12	1.36138e-11	17.3954
VPS13C	0.810576	3.67425	14.1941	4.65652e-42	2.67095e-40	84.6804
NUDT12	0.810695	3.93937	12.287	1.41806e-32	3.92872e-31	63.0334
FMO5	0.810992	3.61566	8.12094	1.25283e-15	1.20519e-14	24.4949
SAMD9	0.811002	3.71121	11.0077	8.73656e-27	1.67041e-25	49.8377
TPSAB1	0.811003	3.79378	7.20749	1.0681e-12	8.46351e-12	17.8742
PLXNC1	0.811014	3.78412	13.0616	2.61306e-36	9.4483e-35	71.5539
HBP1	0.811574	5.86612	17.7876	2.78088e-62	1.70022e-59	130.911
GNAQP1	0.81159	1.50754	9.91168	3.17636e-22	4.58171e-21	39.46
DIO2	0.811753	3.20864	9.2272	1.4196e-19	1.75101e-18	33.4392
TMEM26	0.811893	2.30974	7.95839	4.37967e-15	4.08458e-14	23.2653
SLC25A24	0.811921	5.27817	14.8887	9.59543e-46	7.77505e-44	93.101
CHM	0.812097	3.64829	18.1343	2.26502e-64	1.79213e-61	135.689
NOMO2	0.812268	3.10048	15.469	6.54349e-49	7.31932e-47	100.337
EFR3A	0.812374	5.76274	16.4857	1.22384e-54	2.81394e-52	113.431
SPON1	0.812456	4.37596	8.52508	5.07986e-17	5.31424e-16	27.6472
RB1	0.813152	4.80686	15.2643	8.73966e-48	8.61209e-46	97.764
ADAMTS2	0.813344	4.74373	10.3365	6.02184e-24	9.63405e-23	43.3767
MED13	0.81338	4.70802	14.8851	1.00363e-45	8.12007e-44	93.0564
CLTC	0.813413	7.62055	14.5847	4.07055e-44	2.81139e-42	89.3824
FASN	0.815404	7.64664	8.86876	2.99962e-18	3.39766e-17	30.4328
NCEH1	0.815818	3.97995	14.2754	1.74829e-42	1.03708e-40	85.6521
AL035661.1	0.815972	5.56047	10.1859	2.49354e-23	3.85739e-22	41.973
ARHGEF12	0.816204	5.69428	15.7347	2.19062e-50	2.91738e-48	103.709
ABCA12	0.817414	1.984	7.6054	6.1539e-14	5.32141e-13	20.6712
AFF1	0.817476	4.57125	16.0023	6.89415e-52	1.10067e-49	107.142
SETX	0.817742	4.53085	20.4563	7.12328e-79	2.39534e-75	168.869
TAOK1	0.818962	4.55718	15.3952	1.66905e-48	1.78175e-46	99.4072
SMOC2	0.819116	5.79342	9.09292	4.50444e-19	5.38561e-18	32.301
SLC19A2	0.819598	5.11225	11.4706	7.98819e-29	1.73792e-27	54.4824
HEG1	0.819899	4.43172	13.5943	5.68374e-39	2.50452e-37	77.6318
KCTD3	0.819909	6.78265	13.624	4.01767e-39	1.79239e-37	77.9757
LYPD6B	0.819965	3.97082	7.43485	2.12563e-13	1.77324e-12	19.4558
TOB1	0.820167	7.25363	11.3153	3.92577e-28	8.18042e-27	52.9069
GRIK3	0.820358	2.09812	7.70803	2.88458e-14	2.548e-13	21.4146
HMCN1	0.820545	2.39018	11.1823	1.51336e-27	3.05414e-26	51.5719
SFRP4	0.820906	5.83273	7.24274	8.33986e-13	6.66433e-12	18.1165
VEZF1	0.821107	5.69368	16.477	1.37315e-54	3.11727e-52	113.317
NBEA	0.821301	2.17174	12.8949	1.71778e-35	5.86432e-34	69.6875
AL021068.1	0.821758	2.1409	11.953	5.12607e-31	1.27507e-29	59.4803
TOGARAM1	0.822098	3.47088	17.1452	1.80592e-58	6.74751e-56	122.191
TXNDC16	0.822585	3.83159	14.0233	3.59817e-41	1.92629e-39	82.6522
EHF	0.824236	5.3424	6.38584	2.52662e-10	1.69332e-09	12.5337
SYNPO2	0.824832	3.27529	10.0866	6.30454e-23	9.52016e-22	41.0568
LTBP2	0.824862	5.48497	11.2534	7.36299e-28	1.50972e-26	52.2846
FAM102A	0.825043	6.80512	17.4898	1.6636e-60	8.06366e-58	126.847
TNIK	0.825223	2.97922	10.2134	1.92684e-23	2.99623e-22	42.2276
HACD3	0.825384	7.37503	15.2597	9.25696e-48	9.0593e-46	97.7069
MARVELD2	0.826104	4.27955	16.0531	3.56539e-52	5.93897e-50	107.797
NF1	0.826542	4.38781	15.7192	2.67303e-50	3.54229e-48	103.511
CRIM1	0.827341	5.43549	11.749	4.41771e-30	1.03702e-28	57.3479
MTUS1	0.829322	5.08357	12.9093	1.46001e-35	5.00017e-34	69.8487
FNIP1	0.829908	4.11875	17.5658	5.87951e-61	3.01272e-58	127.88
CTSO	0.830199	5.40568	16.8863	5.90467e-57	1.80505e-54	118.728
UEVLD	0.830537	4.56648	18.7447	4.22578e-68	4.9426e-65	144.22
TP53BP1	0.830671	3.89871	16.8392	1.10939e-56	3.26168e-54	118.102
COL4A5	0.830921	3.90898	9.03229	7.55206e-19	8.91256e-18	31.7917
TMEM150C	0.83106	4.47719	6.09343	1.53489e-09	9.68701e-09	10.7774
SLC27A2	0.831225	3.20509	6.83403	1.37679e-11	1.01223e-10	15.3734
GTF2IP7	0.831728	1.64015	12.9967	5.44734e-36	1.93002e-34	70.8258
SALL2	0.831884	3.5152	11.1983	1.28671e-27	2.60848e-26	51.7324
MS4A7	0.832686	5.01298	8.5705	3.51389e-17	3.71941e-16	28.0099
ARFGEF1	0.834182	5.52661	15.3475	3.05722e-48	3.16322e-46	98.8065
ZEB1	0.835112	3.69594	13.2037	5.18037e-37	1.96143e-35	73.158
LINC01087	0.836294	2.02819	7.35908	3.65822e-13	3.00127e-12	18.9237
SPOCK1	0.83679	4.19855	9.38514	3.58534e-20	4.57438e-19	34.7961
ZNF703	0.83811	6.51677	7.83826	1.08913e-14	9.88333e-14	22.3707
AC025917.1	0.838341	2.29153	11.2148	1.08966e-27	2.21736e-26	51.8968
RBL2	0.838385	5.25907	16.3489	7.43518e-54	1.5327e-51	111.639
TMEM45B	0.838412	3.22219	7.7247	2.54855e-14	2.25711e-13	21.5362
SEL1L	0.839008	5.72645	17.593	4.05014e-61	2.13637e-58	128.25
TMEM144	0.839057	3.71169	13.8516	2.76411e-40	1.35815e-38	80.63
FGF10	0.840466	2.07202	6.41456	2.10782e-10	1.42221e-09	12.7104
TTC39A	0.841195	5.27594	9.44357	2.14448e-20	2.77288e-19	35.303
ABLIM3	0.841241	3.84402	8.92877	1.81266e-18	2.08123e-17	30.929
LPCAT3	0.84181	4.20724	15.5399	2.65069e-49	3.11387e-47	101.234
ZNF486	0.841958	3.20142	9.19858	1.81792e-19	2.22244e-18	33.1954
LIN7A	0.842614	2.16803	8.30215	3.02581e-16	3.01589e-15	25.8917
KIAA1109	0.842645	3.84415	15.4592	7.40703e-49	8.21692e-47	100.214
COL5A1	0.842802	6.80745	9.6918	2.34562e-21	3.19659e-20	37.4864
ELF1	0.842826	5.86502	16.5775	3.62769e-55	9.07816e-53	114.638
SORD	0.842934	4.62508	11.5058	5.55458e-29	1.2223e-27	54.842
TOR1B	0.843175	4.92966	37.4333	2.43572e-197	1.31049e-192	439.852
KIAA1324L	0.843617	2.95042	11.9853	3.63405e-31	9.1068e-30	59.821
KCNJ11	0.845067	3.58558	9.17571	2.21407e-19	2.69754e-18	33.001
TMEM245	0.845222	4.65664	20.5772	1.18999e-79	4.71253e-76	170.647
PDZK1	0.845489	2.72359	5.72608	1.33099e-08	7.76104e-08	8.68
FYCO1	0.845592	4.30104	17.4285	3.84545e-60	1.75336e-57	126.014
ECM2	0.845852	3.84049	11.358	2.53663e-28	5.3479e-27	53.339
ENTPD5	0.846038	4.20602	11.3021	4.4904e-28	9.32087e-27	52.7739
NID1	0.846127	5.56296	12.7032	1.46392e-34	4.65778e-33	67.5642
ECM1	0.846208	5.65507	7.58264	7.271e-14	6.25123e-13	20.5076
MAP3K1	0.84636	4.94173	12.3522	6.97955e-33	1.97435e-31	63.7356
ADGRB2	0.846489	3.46841	8.81435	4.72426e-18	5.26906e-17	29.9855
LRG1	0.847327	4.1887	5.81885	7.8009e-09	4.649e-08	9.19814
SMAD1	0.847701	4.28294	16.6514	1.3582e-55	3.56464e-53	115.614
PDGFRB	0.848429	6.23716	12.8948	1.71906e-35	5.86496e-34	69.6868
WNK4	0.852225	3.20846	6.30457	4.20319e-10	2.77137e-09	12.0379
GPD1L	0.852753	5.42404	12.7185	1.23494e-34	3.95732e-33	67.7328
USP32	0.852778	4.62879	13.893	1.69442e-40	8.42559e-39	81.1154
HSPB8	0.855109	4.78283	6.67445	3.95794e-11	2.81567e-10	14.342
CYP4X1	0.855651	4.40192	5.52811	4.05685e-08	2.25953e-07	7.60062
AKAP9	0.856268	4.65522	13.9326	1.05952e-40	5.37786e-39	81.581
PODN	0.857652	4.96553	9.34192	5.23489e-20	6.61623e-19	34.4228
PSD3	0.858092	3.28678	8.60467	2.66028e-17	2.83428e-16	28.2838
UNC5B	0.858381	4.6945	13.5921	5.82521e-39	2.56476e-37	77.6074
AKR7A3	0.858403	3.99548	6.19	8.52921e-10	5.50237e-09	11.3489
RASA1	0.859075	4.70916	15.5717	1.76617e-49	2.11637e-47	101.637
EDIL3	0.859118	3.89704	9.08504	4.81813e-19	5.74917e-18	32.2346
PJA2	0.85951	6.06806	17.5139	1.19703e-60	5.8549e-58	127.174
STK32B	0.859818	2.74351	8.15937	9.2891e-16	8.99373e-15	24.789
UBXN10	0.859837	2.88042	9.59841	5.42313e-21	7.25823e-20	36.6593
TGFB3	0.860418	5.91053	11.6097	1.89294e-29	4.27027e-28	55.9075
SEC24D	0.862745	5.85154	16.2317	3.45917e-53	6.4848e-51	110.113
BHLHE40	0.863617	8.1384	12.5748	6.07261e-34	1.85323e-32	66.1546
MICAL2	0.863994	5.1531	14.1275	1.0361e-41	5.78271e-40	83.887
TPRG1	0.864337	3.30306	6.21452	7.33736e-10	4.75457e-09	11.4954
TBX3	0.864372	5.43167	8.80586	5.0702e-18	5.64553e-17	29.9159
C5orf30	0.864518	4.82125	12.5728	6.21366e-34	1.89413e-32	66.1318
MPP7	0.864621	3.75938	11.2613	6.79737e-28	1.39694e-26	52.3637
PRSS23	0.865112	6.36891	9.79514	9.20741e-22	1.28472e-20	38.4093
POTEKP	0.865764	2.2681	7.21794	9.92677e-13	7.88558e-12	17.9459
SETD7	0.865942	5.24447	16.9369	2.99116e-57	9.6948e-55	119.403
ITGA2	0.866857	3.88889	10.8558	3.94427e-26	7.22306e-25	48.347
KIAA0232	0.867555	4.55768	17.4216	4.22737e-60	1.9113e-57	125.92
AC139769.1	0.867614	2.51936	12.8605	2.52731e-35	8.54663e-34	69.3049
SH3BGRL	0.867847	8.31943	10.4042	3.15987e-24	5.15808e-23	44.0139
SYT1	0.869015	2.60439	6.28188	4.83971e-10	3.17279e-09	11.9006
ANTXR1	0.869439	6.33915	11.035	6.65145e-27	1.28222e-25	50.1074
DYNC1LI2	0.869656	5.54205	16.0808	2.48654e-52	4.22029e-50	108.155
USP34	0.870101	4.24744	13.7643	7.7428e-40	3.66068e-38	79.6085
COL8A1	0.870272	5.14753	9.69514	2.27615e-21	3.10428e-20	37.5161
FRRS1	0.872057	2.71065	15.8013	9.28543e-51	1.31469e-48	104.561
SLC35A3	0.87252	4.63356	16.54	5.96556e-55	1.43931e-52	114.145
GNA14	0.873357	2.38987	11.2685	6.31989e-28	1.29981e-26	52.4358
ARFGEF2	0.873377	5.10254	15.917	2.08395e-51	3.14952e-49	106.044
ZNF737	0.873597	3.24415	12.2674	1.75397e-32	4.82704e-31	62.8228
OGN	0.873758	3.20889	7.22316	9.56962e-13	7.61198e-12	17.9818
TOM1L1	0.87421	5.48632	13.1127	1.46214e-36	5.38449e-35	72.1294
DRAIC	0.87436	2.68409	8.26056	4.20213e-16	4.15831e-15	25.5688
AP2B1	0.874851	7.35379	16.6821	9.03773e-56	2.41919e-53	116.019
MMP11	0.875027	6.91941	7.66002	4.11607e-14	3.59683e-13	21.0658
FBXL7	0.876917	3.87173	11.3754	2.12454e-28	4.50557e-27	53.5145
ITGAV	0.876927	5.86024	15.4979	4.53035e-49	5.16412e-47	100.702
SYT17	0.877378	3.08355	9.36764	4.18001e-20	5.31797e-19	34.6448
PCDH1	0.878264	5.53698	15.4162	1.2786e-48	1.38138e-46	99.6717
COL1A1	0.879459	10.8073	9.02467	8.05726e-19	9.47966e-18	31.7279
MSX2	0.88029	3.46387	9.23224	1.35903e-19	1.67861e-18	33.4822
LAMP5	0.880517	3.80487	9.43796	2.25319e-20	2.90925e-19	35.2543
UBR1	0.880535	3.79039	18.6576	1.45334e-67	1.6637e-64	142.993
DHCR24	0.880976	8.48617	11.8346	1.79584e-30	4.32505e-29	58.239
CPEB4	0.881124	3.7512	15.0772	9.16684e-47	8.09858e-45	95.4314
FITM2	0.881504	3.72545	17.5561	6.71266e-61	3.40718e-58	127.748
ADAMTS12	0.882414	3.45714	12.0514	1.79447e-31	4.60629e-30	60.5197
BRD3	0.88264	4.49797	20.9362	5.70469e-82	2.79027e-78	175.955
PANK3	0.882778	4.90327	15.8882	3.02814e-51	4.5131e-49	105.673
ARHGAP32	0.884465	4.48451	14.7141	8.31587e-45	6.15431e-43	90.9582
AKAP12	0.885064	3.1229	12.2416	2.31971e-32	6.32257e-31	62.5459
GPR107	0.885373	5.70742	24.4463	2.02962e-105	3.63999e-101	229.617
CLIC6	0.885885	3.4542	5.06328	4.84199e-07	2.40371e-06	5.20765
RND1	0.885971	4.05439	9.75139	1.36929e-21	1.89048e-20	38.0176
C9orf64	0.886603	4.62935	19.015	9.00651e-70	1.21144e-66	148.044
KLHL11	0.88771	2.1251	14.1951	4.59904e-42	2.64079e-40	84.6927
IL20	0.887865	1.89593	7.40852	2.5684e-13	2.1299e-12	19.2703
GLI3	0.888303	4.12301	11.74	4.85469e-30	1.13762e-28	57.2545
WWC2	0.88865	2.96115	14.0977	1.47939e-41	8.15531e-40	83.5337
AC106738.2	0.888664	2.49289	8.94024	1.6457e-18	1.89479e-17	31.0242
MBOAT1	0.889181	4.87402	10.612	4.28124e-25	7.34514e-24	45.9895
CPEB2	0.889374	3.82255	13.2101	4.81255e-37	1.82731e-35	73.231
FMN1	0.889481	2.43391	14.8575	1.41332e-45	1.1232e-43	92.7167
EVC	0.889839	3.40137	14.3036	1.24335e-42	7.52485e-41	85.9902
RABEP1	0.890768	6.11711	13.4797	2.15621e-38	9.1419e-37	76.3097
SEC16A	0.890907	6.08414	20.8354	2.56655e-81	1.15074e-77	174.46
USP37	0.891928	2.38512	15.6229	9.18703e-50	1.14155e-47	102.285
KIAA0040	0.893121	6.0463	12.6043	4.38572e-34	1.3569e-32	66.477
PLEKHF2	0.89319	6.11659	13.9399	9.70673e-41	4.93155e-39	81.6679
SPTLC1	0.893486	6.30986	21.4235	3.81582e-85	2.28114e-81	183.219
PBX1	0.893898	6.0333	12.636	3.08613e-34	9.61454e-33	66.8252
FUT8	0.893989	4.99897	13.7613	8.02434e-40	3.79046e-38	79.5731
IGFBP5	0.896996	8.10895	7.68079	3.53013e-14	3.09991e-13	21.2164
LRRC17	0.897544	3.77153	9.02738	7.8739e-19	9.27609e-18	31.7506
ITGA11	0.897697	3.8699	10.118	4.70541e-23	7.14147e-22	41.3457
CADPS2	0.897792	4.26069	12.5479	8.17122e-34	2.47682e-32	65.8605
KIAA1324	0.898173	7.03394	9.02505	8.03105e-19	9.45089e-18	31.7311
WISP1	0.898201	3.46039	11.6452	1.30841e-29	2.98163e-28	56.273
TBC1D14	0.899137	3.79621	15.178	2.58943e-47	2.43992e-45	96.686
SLC1A1	0.899901	3.46475	6.6228	5.54423e-11	3.90185e-10	14.013
RAB19	0.900542	2.03857	15.9448	1.45472e-51	2.24909e-49	106.401
GJA1	0.900749	6.8903	8.23839	5.00336e-16	4.92041e-15	25.3972
OAS3	0.901924	5.33988	11.376	2.10981e-28	4.4761e-27	53.5213
ENPP5	0.902805	4.52658	8.88235	2.6768e-18	3.04032e-17	30.545
MCCC2	0.903129	6.90879	12.745	9.19733e-35	2.9774e-33	68.0248
MYO5C	0.904681	4.54778	14.2733	1.79402e-42	1.06304e-40	85.6265
EPB41L4A	0.905299	2.77816	12.8365	3.30903e-35	1.1065e-33	69.0378
LAMA2	0.906041	3.01172	11.315	3.93715e-28	8.19778e-27	52.904
SLC12A2	0.906914	5.27877	9.91654	3.03778e-22	4.38888e-21	39.504
F2R	0.907151	5.42104	13.5552	8.96156e-39	3.89781e-37	77.1803
SYTL5	0.90784	2.17212	8.59251	2.93754e-17	3.12225e-16	28.1862
SULF1	0.909649	6.57021	10.4921	1.36247e-24	2.26739e-23	44.8452
MYOF	0.909867	6.3612	15.5064	4.06478e-49	4.65314e-47	100.809
ITGB1	0.911996	7.80471	15.477	5.90795e-49	6.67785e-47	100.438
INPP5J	0.912241	4.02326	9.0775	5.13849e-19	6.1138e-18	32.1712
B3GNT10	0.912557	2.82026	17.6959	9.8472e-62	5.63627e-59	129.655
KIF13B	0.912614	4.2519	11.5805	2.56432e-29	5.74866e-28	55.607
CT62	0.912707	2.15299	10.0198	1.17254e-22	1.74271e-21	40.444
AC141930.1	0.913204	2.02646	12.0233	2.42314e-31	6.14674e-30	60.2223
SYT9	0.913428	1.99467	8.29334	3.24404e-16	3.22743e-15	25.8233
INHBA	0.913955	4.66579	11.0472	5.88598e-27	1.13833e-25	50.2283
CRAT	0.914282	6.14415	9.11134	3.84798e-19	4.62127e-18	32.4562
MAST4	0.914437	3.66139	12.4556	2.25364e-33	6.61858e-32	64.8554
LMBRD2	0.915221	3.39221	17.9649	2.39222e-63	1.69354e-60	133.347
GTF2I	0.918056	4.98096	14.508	1.03995e-43	6.92482e-42	88.4518
APBB2	0.91825	4.89373	14.6232	2.54057e-44	1.7868e-42	89.8501
UGDH	0.919647	6.35027	11.9099	8.10201e-31	1.99411e-29	59.0271
CACNA1H	0.920011	2.64132	8.20859	6.32245e-16	6.18147e-15	25.1672
ADAM12	0.920793	4.67439	10.5114	1.13152e-24	1.89125e-23	45.0288
CHST15	0.922689	5.1684	15.7684	1.4191e-50	1.94775e-48	104.14
DUSP4	0.9228	5.54247	7.8677	8.72122e-15	7.95167e-14	22.5888
KIF5C	0.92371	2.78601	9.58618	6.04911e-21	8.06394e-20	36.5516
DCLK1	0.923949	3.09396	9.49082	1.41241e-20	1.84537e-19	35.715
AREG	0.924113	4.71237	5.8223	7.6465e-09	4.56457e-08	9.21754
PTGER3	0.924237	3.11874	9.02527	8.01576e-19	9.43496e-18	31.733
AGTR1	0.924282	2.73388	6.23246	6.57032e-10	4.27246e-09	11.6029
PARD6B	0.924787	4.14156	9.56067	7.59487e-21	1.00771e-19	36.327
TNRC18P1	0.924965	2.4348	7.73234	2.40766e-14	2.13585e-13	21.592
KAT6B	0.925102	4.45376	13.5259	1.26034e-38	5.4335e-37	76.8421
ACOX2	0.925309	3.69327	7.92026	5.85558e-15	5.41227e-14	22.98
AGL	0.928089	4.28919	12.0058	2.92199e-31	7.37046e-30	60.0369
KCND3	0.928104	2.48089	9.47715	1.5941e-20	2.07469e-19	35.5956
AC008663.1	0.928384	2.63112	6.04631	2.03836e-09	1.2739e-08	10.5016
CPD	0.929174	5.41503	15.3994	1.58294e-48	1.69318e-46	99.4598
SLC4A8	0.929561	2.34686	10.8126	6.03912e-26	1.09254e-24	47.9258
ITGBL1	0.931724	3.44794	11.4852	6.87251e-29	1.50188e-27	54.6313
MYB	0.932076	5.45599	8.97671	1.20968e-18	1.40753e-17	31.3275
OLFM1	0.933356	3.91306	9.22475	1.45008e-19	1.78777e-18	33.4182
TSPAN13	0.934232	8.21469	12.5849	5.43641e-34	1.66949e-32	66.2642
BCL2	0.935035	4.48165	9.81641	7.58776e-22	1.06536e-20	38.6003
CCND1	0.935246	7.74318	9.25523	1.11361e-19	1.38246e-18	33.6785
AC120498.4	0.935414	2.90188	7.79571	1.49954e-14	1.34803e-13	22.0567
COL14A1	0.935807	4.65801	8.70005	1.21724e-17	1.32653e-16	29.0535
GALNT10	0.935809	5.53174	14.2786	1.6828e-42	9.99332e-41	85.69
AL021068.2	0.936104	2.05897	10.768	9.35887e-26	1.67232e-24	47.4926
C16orf45	0.936826	4.41243	9.76429	1.21825e-21	1.6867e-20	38.133
PCDHGC3	0.937442	3.04268	14.624	2.51449e-44	1.77309e-42	89.8603
THBS2	0.9381	6.86347	10.1321	4.12652e-23	6.28772e-22	41.4754
ANKRD50	0.939404	4.41432	14.7115	8.58793e-45	6.32954e-43	90.9263
AFF4	0.939426	5.30408	17.6405	2.10848e-61	1.14588e-58	128.898
DCN	0.939627	7.22664	9.69689	2.24049e-21	3.05642e-20	37.5316
CYP2T1P	0.941116	4.32308	5.32366	1.23641e-07	6.57011e-07	6.52355
THBS4	0.941706	4.53085	7.46446	1.71702e-13	1.43985e-12	19.6651
SMIM14	0.942384	6.29652	13.3658	8.04861e-38	3.27069e-36	75.0038
MED13L	0.942464	4.81797	14.6361	2.1696e-44	1.54202e-42	90.0067
DENND4C	0.942835	4.36121	16.9151	4.01265e-57	1.27747e-54	119.111
AC005077.4	0.943452	2.53234	10.8588	3.82806e-26	7.01264e-25	48.3766
DEGS2	0.9436	4.65224	7.56286	8.4029e-14	7.18647e-13	20.3657
F2RL2	0.943653	3.93257	8.89726	2.36232e-18	2.69451e-17	30.6681
CSNK1A1	0.944225	5.70077	19.8707	3.8727e-75	9.47104e-72	160.322
MXRA5	0.947077	6.21786	11.4077	1.52493e-28	3.26356e-27	53.8426
FAM241A	0.947716	3.35149	13.6638	2.52117e-39	1.14566e-37	78.4378
DNALI1	0.94774	4.23566	7.61105	5.90362e-14	5.11321e-13	20.712
GSTCD	0.947798	3.58989	17.4145	4.65769e-60	2.08831e-57	125.824
IGF1R	0.948483	5.17772	9.47162	1.67389e-20	2.17695e-19	35.5474
CDH11	0.952109	5.32992	11.8733	1.19263e-30	2.90086e-29	58.6443
CACNA2D2	0.953176	2.80611	10.5141	1.10247e-24	1.84384e-23	45.0545
ADCY9	0.953698	3.954	16.428	2.61966e-54	5.75288e-52	112.675
AC015922.2	0.953816	4.16175	14.3641	5.98256e-43	3.70402e-41	86.7159
ELOVL2	0.954215	3.32557	6.49087	1.29777e-10	8.91293e-10	13.1832
FRMD6	0.956551	5.10996	14.578	4.4189e-44	3.0364e-42	89.3009
RNU6-813P	0.956634	2.00845	7.10392	2.1963e-12	1.70491e-11	17.1685
ZG16B	0.956871	6.46873	7.96382	4.20171e-15	3.92405e-14	23.306
F13A1	0.957096	4.49343	9.88943	3.89519e-22	5.57374e-21	39.2586
VN1R53P	0.957961	2.114	8.09715	1.50665e-15	1.44244e-14	24.3136
DDX60	0.958723	4.30086	12.802	4.86654e-35	1.61327e-33	68.6555
SRARP	0.960479	2.98445	6.73778	2.60977e-11	1.87869e-10	14.7487
MAN1A1	0.96296	5.18613	12.7496	8.73905e-35	2.83416e-33	68.0754
C5AR2	0.962973	2.72395	11.2936	4.89333e-28	1.01416e-26	52.6889
FRS2	0.964938	4.55263	14.7325	6.62893e-45	4.95356e-43	91.1832
TSTD2	0.964996	3.04478	19.422	2.60944e-72	4.67985e-69	153.85
REEP1	0.965734	3.3009	10.0241	1.12716e-22	1.67712e-21	40.483
ASAH1	0.967616	7.98242	14.0811	1.80463e-41	9.88743e-40	83.3366
LUM	0.967646	8.69886	10.1445	3.67612e-23	5.62692e-22	41.5896
DLG5	0.969122	4.92787	14.3346	8.55496e-43	5.20682e-41	86.3611
PLAT	0.969976	5.996	8.94241	1.61584e-18	1.86121e-17	31.0423
GALNT5	0.970121	2.41627	10.3071	7.95731e-24	1.26142e-22	43.1013
CYP4B1	0.97183	3.57181	7.05888	2.99651e-12	2.30645e-11	16.8645
FAP	0.97428	4.99991	11.7069	6.87149e-30	1.59014e-28	56.9105
LINC02568	0.974543	3.12185	7.71921	2.65467e-14	2.34839e-13	21.4961
LRP2	0.975166	2.78353	7.05589	3.05885e-12	2.35275e-11	16.8444
SLITRK6	0.975512	3.34616	5.98174	2.9976e-09	1.84912e-08	10.1267
VWA2	0.976036	3.27175	8.68292	1.40149e-17	1.52209e-16	28.9147
LIMA1	0.979479	6.29839	17.5427	8.07486e-61	4.0603e-58	127.565
VCAN	0.979682	5.99568	10.7964	7.07688e-26	1.27556e-24	47.769
RAB31	0.981154	6.51827	12.3508	7.08408e-33	2.00286e-31	63.7208
ANXA9	0.981403	5.32517	10.1009	5.52236e-23	8.35779e-22	41.1876
TMEM63C	0.983046	3.47376	11.1404	2.30821e-27	4.59277e-26	51.1543
OMD	0.983511	3.11921	9.97806	1.72455e-22	2.53929e-21	40.0631
LINC02224	0.984073	1.78521	6.76606	2.16457e-11	1.56659e-10	14.9314
UGCG	0.987314	6.17542	12.1115	9.42773e-32	2.45994e-30	61.1571
RETREG1	0.987691	4.54038	10.5237	1.00537e-24	1.68721e-23	45.1456
AC113191.1	0.988622	3.57769	12.3226	9.62546e-33	2.69728e-31	63.4172
XIST	0.989728	3.51571	9.49878	1.3163e-20	1.72272e-19	35.7845
HSPG2	0.989746	5.44967	13.3232	1.31448e-37	5.26995e-36	74.5175
AC016888.1	0.99048	3.64391	10.5346	9.0517e-25	1.52143e-23	45.2494
SYBU	0.994231	4.29198	10.3699	4.38107e-24	7.09344e-23	43.691
LYPD6	0.994496	2.82544	9.82524	7.00125e-22	9.84806e-21	38.6797
HCAR1	0.996259	3.75645	10.4397	2.25223e-24	3.69893e-23	44.3485
LRBA	0.997684	5.31931	15.7347	2.18812e-50	2.91738e-48	103.71
AMIGO2	0.998459	4.36873	10.1214	4.56025e-23	6.93094e-22	41.3767
COL6A3	0.998736	7.80638	11.4502	9.85333e-29	2.13078e-27	54.2748
TANC2	0.999667	3.93509	14.2461	2.49061e-42	1.45339e-40	85.3011
SEC24C	1.00022	4.99362	17.0712	4.90946e-58	1.7493e-55	121.198
LINC00504	1.00203	2.53232	10.4187	2.75256e-24	4.50687e-23	44.1503
FAM214A	1.00245	5.33537	13.4474	3.1342e-38	1.30518e-36	75.9389
KCNK15	1.0027	3.32585	8.95675	1.43187e-18	1.65639e-17	31.1613
TIMP3	1.00301	2.83544	12.913	1.40162e-35	4.80939e-34	69.8891
SPOPL	1.00487	4.84084	17.8866	7.07618e-63	4.70024e-60	132.27
REPS2	1.00646	3.91505	10.7486	1.13194e-25	2.01527e-24	47.3046
ATP7B	1.00704	3.09028	12.6813	1.8681e-34	5.90191e-33	67.3226
RERG	1.0078	5.76469	9.18964	1.96357e-19	2.39668e-18	33.1194
SLC38A1	1.0088	6.57964	12.9088	1.46953e-35	5.02959e-34	69.8422
MRTFB	1.01133	4.87183	16.8721	7.13754e-57	2.14537e-54	118.54
ITPRIPL2	1.01161	4.64145	14.7183	7.89089e-45	5.84784e-43	91.0103
SUSD3	1.01524	5.82822	7.19507	1.16513e-12	9.21199e-12	17.7891
STMND1	1.01843	2.79212	8.60685	2.61343e-17	2.78602e-16	28.3013
CYP4Z1	1.01936	3.50638	5.07867	4.47407e-07	2.2328e-06	5.28371
FN1	1.02002	9.86285	10.8192	5.66008e-26	1.02535e-24	47.9899
ALCAM	1.0222	6.48199	11.7668	3.66713e-30	8.67264e-29	57.5322
NID2	1.02413	3.94857	14.0534	2.51319e-41	1.36308e-39	83.0081
CORO2A	1.02509	4.47141	16.3937	4.11887e-54	8.72471e-52	112.226
SLC30A8	1.02518	1.55857	6.77038	2.10344e-11	1.52337e-10	14.9593
ANOS1	1.02629	3.24188	13.7366	1.07326e-39	5.03001e-38	79.2847
ATP8B1	1.02639	5.18986	15.2944	5.97822e-48	6.02071e-46	98.1409
CLGN	1.02848	3.20129	8.88624	2.59108e-18	2.94731e-17	30.5771
IQGAP2	1.0288	4.21398	11.8303	1.87873e-30	4.52266e-29	58.1943
PIP	1.02956	6.3821	4.08411	4.75117e-05	0.000178381	0.826637
CAPN8	1.0303	4.00054	7.06096	2.95402e-12	2.27472e-11	16.8785
CILP	1.03153	5.23615	8.24395	4.78947e-16	4.7161e-15	25.4402
ZNF770	1.03248	3.81684	15.9993	7.17356e-52	1.14189e-49	107.103
PRRC2B	1.03464	5.31571	19.6045	1.86109e-73	3.57615e-70	156.474
GP2	1.03568	2.86168	6.63702	5.05405e-11	3.56901e-10	14.1033
GPR160	1.03607	5.61556	12.2896	1.37785e-32	3.82126e-31	63.0619
MATN3	1.0365	4.16689	10.5481	7.94359e-25	1.3402e-23	45.3785
CDYL2	1.03771	3.4319	15.488	5.13605e-49	5.84218e-47	100.577
MEIS3P1	1.03842	3.26722	15.4699	6.46439e-49	7.2459e-47	100.349
KIF16B	1.03886	4.69176	16.0374	4.37282e-52	7.17289e-50	107.594
THBS1	1.04017	7.38702	14.1433	8.569e-42	4.80248e-40	84.0754
COL5A2	1.04118	7.14077	11.7278	5.5214e-30	1.2888e-28	57.1271
RALGPS2	1.04136	4.44694	12.8883	1.85009e-35	6.30003e-34	69.614
COL1A2	1.0443	10.504	10.872	3.36229e-26	6.18255e-25	48.5049
VAV3	1.04723	6.08836	10.7266	1.40279e-25	2.48516e-24	47.0925
PPP1R3C	1.04806	3.78167	9.4712	1.68025e-20	2.18469e-19	35.5437
GALNT6	1.04827	6.11493	9.94544	2.3291e-22	3.38865e-21	39.7663
CYBRD1	1.05293	6.82919	11.2913	5.01066e-28	1.03688e-26	52.6655
GALNT7	1.05347	5.74361	13.4245	4.08488e-38	1.68801e-36	75.6762
ARMT1	1.05414	6.1922	10.8205	5.58461e-26	1.0127e-24	48.0031
SERPINA5	1.05673	4.69278	6.54132	9.39123e-11	6.51129e-10	13.4987
PCSK6	1.05877	3.85087	10.602	4.71679e-25	8.07437e-24	45.8937
MISP	1.05902	4.55005	9.10026	4.23047e-19	5.06367e-18	32.3628
ADAMTS15	1.06266	4.00795	8.51928	5.32355e-17	5.56269e-16	27.6011
AC008268.1	1.06465	3.18121	7.18598	1.2416e-12	9.79642e-12	17.7268
ABAT	1.06532	4.26773	9.72856	1.68342e-21	2.31054e-20	37.8138
ENPP1	1.06919	4.60919	12.6826	1.8421e-34	5.82318e-33	67.3365
ARFGEF3	1.06938	4.38876	13.9404	9.65153e-41	4.90814e-39	81.6735
CCDC170	1.06967	3.09378	10.8527	4.06516e-26	7.43686e-25	48.3171
CMBL	1.07123	5.93603	11.4878	6.69351e-29	1.46454e-27	54.6574
PTPRT	1.07175	2.59501	8.43631	1.03878e-16	1.0666e-15	26.9433
IRS1	1.07285	3.93154	13.4484	3.09839e-38	1.29127e-36	75.9503
ELOVL5	1.0748	7.82327	13.9047	1.47393e-40	7.36321e-39	81.2536
ALDH3B2	1.07602	5.75135	8.09207	1.56714e-15	1.49737e-14	24.275
ASTN2	1.07743	3.21838	13.3012	1.69371e-37	6.72521e-36	74.2662
FAM198B-AS1	1.07926	3.01522	12.1262	8.05028e-32	2.11283e-30	61.3136
ABHD2	1.08108	5.71823	13.5571	8.76707e-39	3.8163e-37	77.202
BPIFB1	1.08122	3.3058	6.89723	9.00795e-12	6.72665e-11	15.7881
TOX3	1.08809	3.65642	9.60909	4.9289e-21	6.61485e-20	36.7536
PREX1	1.08817	5.89847	11.7641	3.77268e-30	8.90659e-29	57.5041
AHNAK	1.08821	7.35878	17.3093	1.95088e-59	8.11294e-57	124.401
KCNE4	1.08919	4.50602	8.19627	6.96268e-16	6.79385e-15	25.0723
SELENOP	1.0892	5.52533	13.2161	4.49599e-37	1.71316e-35	73.2984
KITLG	1.09003	4.72135	12.2272	2.70879e-32	7.33104e-31	62.3923
SLC7A8	1.09124	5.94597	11.1294	2.57886e-27	5.10675e-26	51.0446
WWP1	1.09253	6.39274	15.0935	7.47834e-47	6.6948e-45	95.6334
NKAIN1	1.09418	4.0927	7.08669	2.47411e-12	1.91394e-11	17.052
COL3A1	1.09674	10.4606	11.1453	2.19855e-27	4.37782e-26	51.2024
EEF1A2	1.09763	5.30502	6.27436	5.07081e-10	3.32186e-09	11.8551
LINC01614	1.098	3.88765	11.3904	1.82177e-28	3.88184e-27	53.6666
CYP4Z2P	1.09844	2.84271	8.23338	5.20446e-16	5.11164e-15	25.3585
FBP1	1.0985	6.62975	10.9765	1.19146e-26	2.25481e-25	49.5308
COL11A1	1.10101	5.05953	7.89527	7.07904e-15	6.50066e-14	22.7937
LRRC15	1.10361	5.22518	9.80716	8.25441e-22	1.15654e-20	38.5172
CHAD	1.10368	4.00723	6.86247	1.13806e-11	8.41894e-11	15.5596
MEGF9	1.1039	4.87234	16.092	2.14742e-52	3.65626e-50	108.3
SLC2A10	1.10472	5.32341	13.8343	3.39059e-40	1.65239e-38	80.4274
GPRC5A	1.10572	6.35136	11.5716	2.81129e-29	6.28662e-28	55.516
ZBED6	1.11122	2.54169	13.8558	2.62918e-40	1.29422e-38	80.6796
SHISA2	1.11146	3.71046	7.69353	3.21221e-14	2.82997e-13	21.3091
COL12A1	1.1168	6.47525	11.885	1.05369e-30	2.57338e-29	58.7669
AC037198.2	1.12017	3.56333	7.69587	3.15716e-14	2.78375e-13	21.326
INPP4B	1.1228	3.90555	12.5919	5.02969e-34	1.54901e-32	66.3413
RAB30	1.12597	3.80701	13.2768	2.2418e-37	8.81048e-36	73.9883
ACADSB	1.13026	5.02376	12.162	5.47856e-32	1.45418e-30	61.6947
RIMS4	1.13037	2.50068	8.42324	1.15353e-16	1.18058e-15	26.8403
FAM234B	1.13079	4.91452	10.9401	1.71165e-26	3.20431e-25	49.1725
ASPN	1.13109	5.96634	9.29421	7.93642e-20	9.93724e-19	34.0125
AC093297.1	1.13439	1.79035	7.08883	2.4378e-12	1.88667e-11	17.0665
AC078993.1	1.13841	2.58977	8.00082	3.16563e-15	2.97763e-14	23.5841
ZNF552	1.14034	5.64718	12.5987	4.66385e-34	1.43964e-32	66.4161
KCNJ3	1.14064	2.16733	6.65251	4.56827e-11	3.23574e-10	14.202
SERPINA11	1.14247	3.15331	7.6605	4.10155e-14	3.58472e-13	21.0692
FBN1	1.14294	5.59824	12.9442	9.86308e-36	3.42363e-34	70.2374
ITPR1	1.14517	3.9939	14.7089	8.85695e-45	6.51888e-43	90.8957
SEMA3C	1.16152	5.84579	12.8404	3.16491e-35	1.06227e-33	69.0819
CELSR1	1.16328	5.29438	13.267	2.50683e-37	9.79484e-36	73.8775
RAB27B	1.17071	4.25456	14.5898	3.82522e-44	2.64876e-42	89.4441
RELL1	1.17151	3.84641	16.6202	2.05842e-55	5.299e-53	115.201
CAPN13	1.17493	4.52116	10.4871	1.42943e-24	2.37736e-23	44.7978
POSTN	1.17494	9.23572	11.4853	6.86315e-29	1.50044e-27	54.6327
CERS6	1.17656	4.88263	17.465	2.33558e-60	1.10229e-57	126.51
SLC16A6	1.17995	3.71442	10.169	2.92215e-23	4.49458e-22	41.8163
NTN4	1.18171	5.60292	9.92665	2.76842e-22	4.01156e-21	39.5957
NRIP1	1.18247	5.00025	15.576	1.67317e-49	2.00941e-47	101.69
CPB1	1.18298	3.208	4.64071	3.89758e-06	1.73049e-05	3.20637
ERBB4	1.18786	2.77462	11.1213	2.79903e-27	5.53255e-26	50.9636
SCNN1A	1.1909	5.89044	11.0607	5.14032e-27	9.96988e-26	50.3623
RN7SL314P	1.19277	2.32916	8.79522	5.5389e-18	6.15467e-17	29.8288
LMX1B	1.19783	4.52626	13.2089	4.88014e-37	1.85036e-35	73.2171
LINC00993	1.20178	4.74032	5.82556	7.50309e-09	4.48319e-08	9.23591
ACER2	1.20661	2.50985	17.9982	1.50718e-63	1.08121e-60	133.806
PRLR	1.21264	5.37464	14.133	9.70174e-42	5.43166e-40	83.9522
MIR4664	1.21455	4.13665	12.6703	2.11002e-34	6.64667e-33	67.202
RET	1.23133	3.73731	9.45533	1.93313e-20	2.50682e-19	35.4054
DNAJC12	1.23729	5.38882	8.8886	2.54031e-18	2.89139e-17	30.5966
BCAS1	1.23793	3.19365	10.3486	5.36742e-24	8.6307e-23	43.4904
AP000439.2	1.24394	2.41387	9.72847	1.68485e-21	2.31191e-20	37.8129
MFAP3	1.2544	4.21479	20.3019	6.95481e-78	1.87095e-74	166.605
IL6ST	1.25647	6.71181	13.4043	5.1585e-38	2.12026e-36	75.4449
SCGB1D2	1.26503	5.78129	4.77249	2.06932e-06	9.52321e-06	3.81257
DACH1	1.26676	3.27653	10.7884	7.66028e-26	1.37703e-24	47.6906
SPDEF	1.26678	7.22251	9.10523	4.05446e-19	4.8584e-18	32.4047
GREB1	1.26783	4.18781	10.084	6.46175e-23	9.75481e-22	41.0325
RASEF	1.27238	4.7055	16.4449	2.09686e-54	4.68122e-52	112.896
MRPS30-DT	1.27363	4.1625	6.99657	4.59222e-12	3.49619e-11	16.4469
C4B	1.274	4.23453	10.4884	1.41139e-24	2.34808e-23	44.8104
CPA3	1.27692	3.82399	11.089	3.87105e-27	7.58188e-26	50.6428
PGR	1.27958	3.1075	8.22014	5.77464e-16	5.65411e-15	25.2563
FAM198B	1.2827	6.20645	13.8577	2.57083e-40	1.26781e-38	80.7019
FSIP1	1.28548	3.04	10.3427	5.6785e-24	9.10643e-23	43.4347
[truncated: 46 more rows]
